# Supplementary material for: Self-patterning of rostral-caudal neuroectoderm requires dual role of Fgf signaling for localized Wnt antagonism
Source: Nat Commun. 2017 Nov 7;8:1339. doi: 10.1038/s41467-017-01105-2 (PMC5673904; doi:10.1038/s41467-017-01105-2)
Supplement: Supplementary file 3 — Supplementary Data 1 [file 41467_2017_1105_MOESM3_ESM.xls]

## Sheet: Gene list
Supplementary Data 1. <Comparative transcriptome analysis of day-0, day-3, day-4.5 Rax::GFP+ and day-4.5 Rax::GFP- samples>
Gene Symbol	Gene Title	Probeset ID	ESvsDay3: P-value	ESvsDay3: q-value	ESvsDay3: Sign	ESvsDay3: Log2 FC	GFP+vsGFP-: P-value	GFP+vsGFP-: q-value	GFP+vsGFP-: Sign	GFP+vsGFP-: Log2 FC
Zkscan3	zinc finger with KRAB and SCAN domains 3	1415689_s_at	2.17825e-05	0.000441931	+	1.04821	0.00331511	0.0474048	-	0.409762
Hp1bp3	heterochromatin protein 1, binding protein 3	1415751_at	0.00535054	0.0249978	-	0.37075	0.00295441	0.0450463	-	0.410651
Slc16a1	solute carrier family 16 (monocarboxylic acid transporters), member 1	1415802_at	3.49428e-05	0.000620699	+	0.939943	0.0034498	0.0482698	+	0.389002
Syt4	synaptotagmin IV	1415845_at	0.00156293	0.00979567	+	0.46654	0.00120796	0.0304189	+	0.522799
Emb	embigin	1415856_at	1.32e-08	8.13166e-06	+	3.26881	0.000306382	0.0164111	+	0.840424
Emb	embigin	1415857_at	2.86087e-08	1.06635e-05	+	3.0518	0.000595534	0.0220519	+	0.931342
Mgst1	microsomal glutathione S-transferase 1	1415897_a_at	3.53601e-07	3.45939e-05	+	3.87112	0.000206036	0.0139946	-	0.779763
Tmsb4x	thymosin, beta 4, X chromosome	1415906_at	2.67353e-07	3.04475e-05	-	2.0221	0.00227575	0.0400618	-	0.439514
Mthfd1	methylenetetrahydrofolate dehydrogenase (NADP+ dependent), methenyltetrahydrofolate cyclohydrolase, formyltetrahydrofolate synthase	1415916_a_at	0.00558044	0.0258296	-	0.364814	0.00224847	0.0399813	+	0.455586
Mthfd1	methylenetetrahydrofolate dehydrogenase (NADP+ dependent), methenyltetrahydrofolate cyclohydrolase, formyltetrahydrofolate synthase	1415917_at	0.00111817	0.00760057	-	0.497501	0.00177029	0.0360949	+	0.508749
Ndn	necdin	1415923_at	3.2352e-06	0.000125677	+	1.97829	0.00308596	0.0458725	-	0.605062
Spink3	serine peptidase inhibitor, Kazal type 3	1415938_at	3.03951e-05	0.000561777	+	3.13101	1.83858e-05	0.00637631	+	2.10596
Cpe	carboxypeptidase E	1415949_at	8.49366e-06	0.000237639	+	1.92702	0.000345815	0.0172423	-	0.814379
Tubb3	tubulin, beta 3	1415978_at	1.5061e-05	0.000347803	-	1.61624	0.00158011	0.0343604	-	0.503215
Lcp1	lymphocyte cytosolic protein 1	1415983_at	0.000115786	0.00146853	+	1.23107	0.0029291	0.044877	+	0.846567
Acadm	acyl-Coenzyme A dehydrogenase, medium chain	1415984_at	9.33883e-06	0.000252815	-	1.15591	0.00176523	0.0360406	+	0.500551
Fabp3	fatty acid binding protein 3, muscle and heart	1416023_at	0.00241004	0.0136478	-	0.624674	0.000153774	0.0123666	+	2.11069
Cd24a	CD24a antigen	1416034_at	2.15659e-07	2.75891e-05	+	2.41524	0.00183974	0.0367457	+	0.470294
Sgk1	serum/glucocorticoid regulated kinase 1	1416041_at	0.000164182	0.00188804	-	0.76697	0.000658333	0.0230261	+	2.48208
C2	complement component 2 (within H-2S)	1416051_at	2.04764e-05	0.000426212	+	2.03831	0.00255676	0.0420405	+	1.01646
Lrrn1	leucine rich repeat protein 1, neuronal	1416053_at	6.26782e-07	4.69441e-05	+	4.03329	0.000388073	0.0182568	-	0.684231
Pfkp	phosphofructokinase, platelet	1416069_at	0.000181672	0.00203013	-	1.24402	0.000318198	0.01661	+	1.13317
Nsg2	neuron specific gene family member 2	1416107_at	0.00106855	0.00735314	+	0.69002	0.000978946	0.0276801	-	0.89603
Ldhb	lactate dehydrogenase B	1416183_a_at	1.72902e-05	0.000380207	+	1.20315	5.15266e-05	0.00829838	+	1.30871
Kifc3	kinesin family member C3	1416199_at	2.87298e-06	0.000116734	-	1.59854	0.00180056	0.0364158	+	0.915721
Il33	interleukin 33	1416200_at	2.35243e-07	2.86182e-05	+	3.06783	9.42526e-06	0.00550595	+	1.98327
Glb1	galactosidase, beta 1	1416205_at	3.07954e-05	0.000566436	-	1.10279	0.00223976	0.0399271	+	0.462186
Glud1	glutamate dehydrogenase 1	1416209_at	0.00435464	0.02135	-	0.380204	0.00244343	0.0412739	+	0.511585
Ptn	pleiotrophin	1416211_a_at	0.000223499	0.0023502	+	1.42655	0.000751643	0.0244709	-	1.00554
Mpzl2	myelin protein zero-like 2	1416236_a_at	0.00163981	0.010176	+	0.578306	4.34768e-06	0.00550595	+	2.20117
Coro1a	coronin, actin binding protein 1A	1416246_a_at	1.32418e-06	7.30098e-05	+	2.36211	0.00237055	0.0407447	+	0.629424
Perp	PERP, TP53 apoptosis effector	1416271_at	0.00126159	0.00833442	-	0.901938	0.000507134	0.0206615	+	0.74312
Ebf1	early B-cell factor 1	1416301_a_at	9.70874e-05	0.00131022	+	1.155	0.000114963	0.0112229	+	1.08512
Slc27a2	solute carrier family 27 (fatty acid transporter), member 2	1416316_at	5.18839e-05	0.000826217	+	1.03257	0.00011638	0.0112262	+	1.56644
Crip1	cysteine-rich protein 1 (intestinal)	1416326_at	0.000410374	0.00363763	-	0.685393	4.52113e-05	0.00794021	+	1.11925
Mov10	Moloney leukemia virus 10	1416380_at	1.2985e-05	0.000312674	-	1.35296	0.000235287	0.0147088	+	0.843286
Ctsc	cathepsin C	1416382_at	9.40714e-10	4.24271e-06	+	4.9615	2.54732e-05	0.00664085	+	2.52297
Elovl2	elongation of very long chain fatty acids (FEN1/Elo2, SUR4/Elo3, yeast)-like 2	1416444_at	3.12261e-05	0.000572724	+	1.02439	0.00174883	0.0359499	-	0.69629
Igdcc4	immunoglobulin superfamily, DCC subclass, member 4	1416473_a_at	3.54391e-05	0.000627348	+	1.0974	4.52458e-05	0.00794021	+	1.50436
Igdcc4	immunoglobulin superfamily, DCC subclass, member 4	1416474_at	4.68128e-05	0.000764689	+	1.03338	1.22777e-05	0.00610962	+	1.50653
Ttc3	tetratricopeptide repeat domain 3	1416484_at	1.31985e-05	0.000316799	+	1.13109	0.00301701	0.0455084	-	0.535225
Ccng2	cyclin G2	1416488_at	3.90438e-06	0.000140873	+	1.62139	0.000857541	0.0260384	-	0.783021
Fscn1	fascin homolog 1, actin bundling protein (Strongylocentrotus purpuratus)	1416515_at	0.00691298	0.0303202	-	0.671797	0.00156237	0.034256	-	0.515255
Pnp	purine-nucleoside phosphorylase	1416530_a_at	0.000578781	0.00469625	-	0.603887	0.000766984	0.0245317	+	0.590681
Dppa5a	developmental pluripotency associated 5A	1416552_at	0.000337139	0.00317056	-	0.624361	1.04384e-06	0.00439891	+	3.00817
Sox7	SRY-box containing gene 7	1416564_at	1.35463e-05	0.000323105	+	1.3704	5.64223e-05	0.0086823	+	1.99366
Epcam	epithelial cell adhesion molecule	1416579_a_at	1.94874e-06	9.13842e-05	+	1.57108	7.66674e-06	0.00550595	+	2.88573
Acss1	acyl-CoA synthetase short-chain family member 1	1416617_at	0.000251269	0.0025633	+	0.767125	0.00100288	0.0278935	+	1.1104
4632428N05Rik	RIKEN cDNA 4632428N05 gene	1416619_at	0.000554585	0.00455246	+	0.670076	0.000543807	0.0211981	+	1.13876
Id3	inhibitor of DNA binding 3	1416630_at	1.35077e-06	7.38435e-05	+	1.58619	0.000774105	0.0246029	-	0.593565
Me1	malic enzyme 1, NADP(+)-dependent, cytosolic	1416632_at	1.63368e-06	8.26707e-05	+	2.4545	0.000153252	0.0123646	+	0.925381
Sall2	sal-like 2 (Drosophila)	1416638_at	3.25049e-09	5.69127e-06	+	4.23862	0.00100631	0.0279467	-	0.575554
Frzb	frizzled-related protein	1416658_at	4.6797e-05	0.000764689	+	1.3303	0.0017123	0.0357508	-	0.631991
Bace2	beta-site APP-cleaving enzyme 2	1416673_at	0.00180988	0.0109606	+	1.29038	0.00181244	0.0364639	+	0.544424
Plod2	procollagen lysine, 2-oxoglutarate 5-dioxygenase 2	1416686_at	0.000251688	0.00256587	+	0.771243	0.00024616	0.0148972	+	0.742488
Plod2	procollagen lysine, 2-oxoglutarate 5-dioxygenase 2	1416687_at	0.000501872	0.00422535	+	1.07448	0.00152356	0.0337828	+	0.874014
Tspo	translocator protein	1416695_at	0.000613769	0.00489593	+	0.910504	0.00326777	0.0470711	+	0.400403
Gjb3	gap junction protein, beta 3	1416715_at	1.71682e-07	2.47641e-05	-	2.84522	0.000875685	0.0262886	+	0.821584
Tcf4	transcription factor 4	1416723_at	0.00630161	0.0283312	-	0.411926	0.00250182	0.041641	-	0.480891
Htra1	HtrA serine peptidase 1	1416749_at	0.00273747	0.0150509	-	0.734659	0.000549248	0.0212051	+	1.21252
S100a10	S100 calcium binding protein A10 (calpactin)	1416762_at	0.000391552	0.0035129	-	0.649552	0.00053278	0.0210055	+	0.726437
Crym	crystallin, mu	1416776_at	1.28412e-06	7.17971e-05	+	1.66016	0.000140403	0.0120454	+	1.1099
Fam198b	family with sequence similarity 198, member B	1416805_at	8.05599e-05	0.00115052	+	1.56604	5.85475e-05	0.00874355	+	2.62944
Nid1	nidogen 1	1416808_at	1.74079e-06	8.55212e-05	-	1.50897	0.00142555	0.0328196	+	0.623587
Tia1	cytotoxic granule-associated RNA binding protein 1	1416812_at	0.00327154	0.0171899	+	0.552614	0.00286835	0.044532	-	0.444614
Nek7	NIMA (never in mitosis gene a)-related expressed kinase 7	1416816_at	0.000177734	0.00199701	+	0.792724	0.000422017	0.0188758	+	0.722011
Slc39a8	solute carrier family 39 (metal ion transporter), member 8	1416832_at	1.19112e-08	8.01799e-06	+	5.84767	2.6676e-05	0.00668268	+	1.48445
Lrp10	low-density lipoprotein receptor-related protein 10	1416836_at	0.00140832	0.00904664	+	0.477215	0.0010259	0.0281613	+	0.588813
Gas1	growth arrest specific 1	1416855_at	1.54176e-06	8.03792e-05	+	1.81125	0.0014765	0.0334167	-	0.617717
Erap1	endoplasmic reticulum aminopeptidase 1	1416942_at	2.36542e-05	0.00046873	+	1.65565	0.00079157	0.0248465	+	0.691394
Pacsin3	protein kinase C and casein kinase substrate in neurons 3	1416995_at	0.000387477	0.00348327	+	0.667093	0.00038212	0.0181029	+	0.690381
Efemp2	epidermal growth factor-containing fibulin-like extracellular matrix protein 2	1417018_at	5.51278e-06	0.000178716	+	1.22963	0.000258624	0.0151287	+	0.917784
Slc7a3	solute carrier family 7 (cationic amino acid transporter, y+ system), member 3	1417022_at	0.000136202	0.0016513	+	0.797656	0.000205166	0.0139777	+	1.50341
Slc40a1	solute carrier family 40 (iron-regulated transporter), member 1	1417061_at	2.39338e-06	0.000104645	+	2.51785	0.000184293	0.0132463	+	1.0745
Qk	quaking	1417073_a_at	5.68375e-05	0.000883716	-	1.22316	0.000202928	0.0139304	-	1.01275
Lgals2	lectin, galactose-binding, soluble 2	1417078_at	1.18924e-05	0.000294541	+	1.41549	0.00225609	0.0399813	+	0.67853
Lgals2	lectin, galactose-binding, soluble 2	1417079_s_at	6.33357e-07	4.72149e-05	+	3.52313	8.40696e-05	0.0100043	+	1.61255
Ckmt1	creatine kinase, mitochondrial 1, ubiquitous	1417089_a_at	0.0102699	0.0410295	+	0.347104	6.20516e-05	0.00881038	+	1.2719
Pth1r	parathyroid hormone 1 receptor	1417092_at	3.11839e-05	0.000572323	+	2.12211	3.51248e-05	0.00760733	+	1.52981
Pmp22	peripheral myelin protein 22	1417133_at	0.000493483	0.00417571	-	0.954863	0.000847251	0.0258014	-	0.616454
Igtp	interferon gamma induced GTPase	1417141_at	1.16312e-05	0.000290626	+	2.16843	4.25617e-05	0.00785215	+	1.07857
Lpar1	lysophosphatidic acid receptor 1	1417143_at	0.00010615	0.00138371	-	0.918504	0.0001499	0.0123309	-	0.816613
Exosc5	exosome component 5	1417167_at	0.000344919	0.00321741	-	0.721646	0.00293116	0.044877	+	0.424903
Ly6a	lymphocyte antigen 6 complex, locus A	1417185_at	1.48438e-07	2.2987e-05	-	2.87986	0.000138686	0.0120454	+	1.49364
Pim2	proviral integration site 2	1417216_at	1.85249e-09	5.49855e-06	+	4.69872	0.000134703	0.0119122	+	1.32741
Arl6ip5	ADP-ribosylation factor-like 6 interacting protein 5	1417225_at	0.0104493	0.0415806	-	0.440262	0.00072184	0.0239204	+	0.610195
Chchd4	coiled-coil-helix-coiled-coil-helix domain containing 4	1417233_at	0.00260993	0.0145035	-	0.440865	0.00269342	0.0431231	+	0.453787
Itpr3	inositol 1,4,5-triphosphate receptor 3	1417297_at	0.000122787	0.00153296	-	1.18186	0.000300376	0.0161662	+	0.815684
Dmd	dystrophin, muscular dystrophy	1417307_at	0.00086538	0.00628292	-	0.609878	0.00160209	0.0345966	+	0.524262
Crip2	cysteine rich protein 2	1417311_at	0.00496884	0.0236492	-	0.383222	6.30511e-05	0.00881038	+	1.08392
Acot13	acyl-CoA thioesterase 13	1417316_at	1.85894e-05	0.000399809	+	1.1192	0.0028181	0.0440858	+	0.587282
Dbc1	deleted in bladder cancer 1 (human)	1417318_at	4.73001e-05	0.00077181	+	0.905208	0.00039034	0.0182622	+	0.926373
Tuba4a	tubulin, alpha 4A	1417373_a_at	0.000497685	0.00420075	+	0.65361	1.14652e-05	0.00594359	+	1.59918
Tuba4a	tubulin, alpha 4A	1417374_at	0.000665251	0.00519721	+	0.634664	2.08197e-05	0.00637631	+	1.5974
Slc7a7	solute carrier family 7 (cationic amino acid transporter, y+ system), member 7	1417392_a_at	4.85247e-05	0.000786386	+	0.938477	4.54718e-05	0.00794893	+	2.04312
Podxl	podocalyxin-like	1417396_at	1.86767e-05	0.000400542	+	1.83303	0.00132545	0.0315624	+	0.574539
Gas6	growth arrest specific 6	1417399_at	1.55166e-06	8.06238e-05	+	2.36384	0.000140482	0.0120454	+	1.63062
S100a1	S100 calcium binding protein A1	1417421_at	3.05448e-07	3.25227e-05	+	2.4136	0.000673342	0.023234	+	0.882292
Gnmt	glycine N-methyltransferase	1417422_at	7.46578e-06	0.000217308	+	1.16798	0.00136738	0.0321533	+	0.588533
Srgn	serglycin	1417426_at	3.43922e-08	1.15755e-05	+	3.49987	0.000287921	0.0158747	+	2.88792
Gng3	guanine nucleotide binding protein (G protein), gamma 3	1417428_at	0.000112687	0.00144291	+	0.836437	0.00268638	0.0431016	+	0.499045
Xrcc6	X-ray repair complementing defective repair in Chinese hamster cells 6	1417437_at	0.00681917	0.0300372	-	0.372107	0.00219147	0.0396255	+	0.470978
Rdh14	retinol dehydrogenase 14 (all-trans and 9-cis)	1417438_at	0.000695798	0.00535606	+	0.579309	0.00110187	0.0292671	+	0.524783
Slc12a4	solute carrier family 12, member 4	1417446_at	0.000143903	0.00171517	-	0.812807	0.00153276	0.0339035	+	0.500806
Apobec3	apolipoprotein B mRNA editing enzyme, catalytic polypeptide 3	1417470_at	0.000351236	0.0032579	-	0.724564	0.00176293	0.0360396	+	0.504831
Tex19.1	testis expressed gene 19.1	1417482_at	2.96008e-06	0.000118669	-	1.80384	0.000121216	0.0113895	+	1.67331
Ctsb	cathepsin B	1417490_at	1.86613e-05	0.000400401	+	1.05313	0.00303569	0.0456363	+	0.424492
Tgm2	transglutaminase 2, C polypeptide	1417500_a_at	0.00748379	0.0321852	-	0.537748	0.00222236	0.039774	+	0.487445
Fbxo6	F-box protein 6	1417501_at	2.4936e-05	0.000487912	-	1.30314	0.00059322	0.0220023	+	0.64584
Plac1	placental specific protein 1	1417553_at	7.38007e-06	0.000216135	+	2.48627	0.000368993	0.0177231	+	1.00739
Atad1	ATPase family, AAA domain containing 1	1417555_at	0.0016796	0.0103599	+	0.545248	0.00350257	0.0485291	+	0.436562
Abhd5	abhydrolase domain containing 5	1417566_at	4.68146e-06	0.000159954	+	1.64935	0.000239627	0.0147118	+	0.855136
Ctnnbip1	catenin beta interacting protein 1	1417567_at	0.00065989	0.00516934	+	0.550054	0.00325752	0.0469986	-	0.447372
Cxcl12	chemokine (C-X-C motif) ligand 12	1417574_at	3.07914e-07	3.25227e-05	+	3.49755	4.27361e-06	0.00550595	+	2.77237
Galnt3	UDP-N-acetyl-alpha-D-galactosamine:polypeptide N-acetylgalactosaminyltransferase 3	1417588_at	9.66235e-08	1.81737e-05	+	4.20713	0.00152329	0.0337828	+	2.07479
St6galnac2	ST6 (alpha-N-acetyl-neuraminyl-2,3-beta-galactosyl-1,3)-N-acetylgalactosaminide alpha-2,6-sialyltransferase 2	1417616_at	3.85508e-06	0.000139541	-	1.49456	8.94801e-05	0.0102427	+	0.911593
Rsph1	radial spoke head 1 homolog (Chlamydomonas)	1417643_at	0.00556232	0.0257797	+	0.685821	0.00146112	0.0332638	+	0.529286
Mybl2	myeloblastosis oncogene-like 2	1417656_at	5.03551e-06	0.000167854	-	1.35983	0.00010023	0.0108046	+	0.894384
Grb14	growth factor receptor bound protein 14	1417673_at	0.00492664	0.0235104	+	0.581002	0.00228298	0.0400791	+	0.493925
Rab25	RAB25, member RAS oncogene family	1417738_at	8.97915e-06	0.000246481	+	1.53777	0.000297978	0.0161334	+	0.932713
Ralb	v-ral simian leukemia viral oncogene homolog B (ras related)	1417744_a_at	0.000178808	0.00200707	+	0.911841	0.000844295	0.025748	+	0.56533
Nr0b1	nuclear receptor subfamily 0, group B, member 1	1417760_at	2.29957e-07	2.82597e-05	-	2.27436	0.000583788	0.0217779	+	2.24413
Ptgr1	prostaglandin reductase 1	1417777_at	0.00119366	0.00799454	+	0.831758	3.64334e-05	0.00760733	+	1.26628
Pla1a	phospholipase A1 member A	1417785_at	0.000137826	0.00166428	+	0.876065	0.000136722	0.0119271	+	1.4742
Irgm2	immunity-related GTPase family M member 2	1417793_at	2.05827e-07	2.70752e-05	+	3.10211	0.00200426	0.038141	+	1.40085
1810019J16Rik	RIKEN cDNA 1810019J16 gene	1417797_a_at	4.09582e-07	3.7243e-05	+	2.15733	7.26395e-06	0.00550595	+	1.66125
Rasgrp2	RAS, guanyl releasing protein 2	1417804_at	5.24609e-05	0.000832819	-	1.06638	0.000143963	0.0122507	+	1.26587
Aqp8	aquaporin 8	1417828_at	1.53507e-07	2.32816e-05	+	2.91651	0.000270142	0.0154028	+	1.78543
Rab15	RAB15, member RAS oncogene family	1417829_a_at	1.75731e-05	0.000384554	+	1.13216	0.00332629	0.047422	+	0.403398
Phlda2	pleckstrin homology-like domain, family A, member 2	1417837_at	3.89132e-05	0.000669091	-	1.16332	0.000241511	0.0147393	+	0.780495
Cldn6	claudin 6	1417845_at	3.36218e-08	1.14877e-05	+	4.56101	0.000108024	0.0109978	+	2.80939
Ctsz	cathepsin Z	1417868_a_at	6.46033e-06	0.000199567	+	1.75354	0.00369399	0.0497173	+	0.473443
Ctsz	cathepsin Z	1417870_x_at	3.89248e-06	0.000140669	+	1.81017	0.00264003	0.0427506	+	0.540105
Fhl1	four and a half LIM domains 1	1417872_at	2.95678e-07	3.21558e-05	+	2.15061	0.00115476	0.0299933	-	0.532105
Gstt2	glutathione S-transferase, theta 2	1417883_at	2.18529e-07	2.76963e-05	+	2.8628	9.1195e-05	0.0103082	+	1.01647
Trim13	tripartite motif-containing 13	1417888_at	0.00121568	0.00810232	-	0.500009	0.00153806	0.0339251	+	0.48083
Tmem54	transmembrane protein 54	1417895_a_at	1.03155e-05	0.000268613	+	2.79234	0.000637123	0.0226259	+	1.39812
Amn	amnionless	1417920_at	1.57319e-08	8.59281e-06	+	3.48628	2.22738e-05	0.00644312	+	2.36416
Pak3	p21 protein (Cdc42/Rac)-activated kinase 3	1417923_at	0.0051661	0.0243631	+	0.993001	0.000538324	0.0210389	-	0.758343
Cpeb1	cytoplasmic polyadenylation element binding protein 1	1417960_at	3.3229e-06	0.000127654	+	1.36113	0.000162297	0.0125553	+	1.03185
Ada	adenosine deaminase	1417976_at	1.55349e-05	0.000353322	-	1.79934	0.00168616	0.03547	-	0.792858
Itm2b	integral membrane protein 2B	1417999_at	8.20771e-05	0.00116824	+	1.0562	0.00138551	0.0322738	+	0.496052
Itm2b	integral membrane protein 2B	1418000_a_at	7.2897e-06	0.000214744	+	1.22011	0.00163981	0.0349844	+	0.899955
Bhlhe40	basic helix-loop-helix family, member e40	1418025_at	0.0017212	0.0105487	+	0.485145	0.000989172	0.027796	+	1.07459
Slco3a1	solute carrier organic anion transporter family, member 3a1	1418030_at	3.45436e-05	0.000614577	+	1.13862	0.00263369	0.0427506	-	0.554252
Hist1h2bc	histone cluster 1, H2bc	1418072_at	0.0122031	0.0467566	+	0.590289	0.000981685	0.0276898	+	1.30183
Acot9	acyl-CoA thioesterase 9	1418073_at	1.26545e-05	0.000306514	-	1.15464	0.00307608	0.0458679	+	0.557284
St14	suppression of tumorigenicity 14 (colon carcinoma)	1418076_at	0.000701148	0.00538989	+	0.565906	1.2311e-05	0.00610962	+	2.109
Ppp1r14a	protein phosphatase 1, regulatory (inhibitor) subunit 14A	1418086_at	4.73914e-05	0.000772765	-	0.893599	5.36499e-05	0.00843088	+	1.21912
Plvap	plasmalemma vesicle associated protein	1418090_at	0.000162004	0.00186964	-	0.716981	0.000715003	0.0238656	+	0.921525
Tcfcp2l1	transcription factor CP2-like 1	1418091_at	6.24732e-08	1.4675e-05	-	3.3275	0.000626919	0.0224224	+	1.50979
Car4	carbonic anhydrase 4	1418094_s_at	2.28143e-08	9.70704e-06	+	3.87237	9.37246e-05	0.010476	+	1.06988
Rtn3	reticulon 3	1418101_a_at	4.51592e-05	0.000745233	+	0.931087	0.00227454	0.0400618	-	0.43362
Tcfap2c	transcription factor AP-2, gamma	1418147_at	4.31052e-09	5.76419e-06	-	4.21623	0.00193648	0.0376989	+	0.521827
Lama1	laminin, alpha 1	1418153_at	0.00779936	0.0332005	+	0.729052	0.000101123	0.0108046	+	2.06384
Gstt1	glutathione S-transferase, theta 1	1418186_at	8.75052e-07	5.78035e-05	+	2.16808	0.00113282	0.0296926	+	0.53089
Ramp2	receptor (calcitonin) activity modifying protein 2	1418187_at	3.8703e-07	3.62899e-05	+	1.99122	0.00323753	0.0468449	+	0.433475
Pmaip1	phorbol-12-myristate-13-acetate-induced protein 1	1418203_at	0.000135035	0.00164137	+	1.14986	0.000123179	0.0114623	+	2.17662
Pfn2	profilin 2	1418209_a_at	0.000269914	0.00269621	+	0.925896	0.000459903	0.0196981	-	0.631317
Pfn2	profilin 2	1418210_at	0.000618057	0.00492491	+	0.849799	0.000644517	0.0227953	-	0.596503
Sykb	spleen tyrosine kinase	1418261_at	7.00789e-05	0.00103695	-	0.806469	0.000573274	0.0216543	+	0.671125
Sykb	spleen tyrosine kinase	1418262_at	0.000194465	0.00212981	-	0.818401	0.000534145	0.0210055	+	1.2055
Klf6	Kruppel-like factor 6	1418280_at	0.000140491	0.00168485	+	0.803151	7.3402e-05	0.00946808	+	1.16539
Rbfox1	RNA binding protein, fox-1 homolog (C. elegans) 1	1418314_a_at	0.00349243	0.0180716	+	0.821448	0.00199779	0.0380832	-	0.602677
Lhx2	LIM homeobox protein 2	1418317_at	0.00511331	0.0241735	+	0.578064	6.63558e-06	0.00550595	-	1.8036
Rnf128	ring finger protein 128	1418318_at	9.53938e-06	0.000256551	+	2.55517	0.00149589	0.0335652	+	0.842301
Prss8	protease, serine, 8 (prostasin)	1418320_at	5.80147e-08	1.39333e-05	+	2.77942	0.000169907	0.0127504	+	1.11931
Dci	dodecenoyl-Coenzyme A delta isomerase (3,2 trans-enoyl-Coenyme A isomerase)	1418321_at	0.00875251	0.0362215	-	0.364463	3.53481e-05	0.00760733	+	1.40841
Tmem8	transmembrane protein 8 (five membrane-spanning domains)	1418344_at	0.00839758	0.0351596	-	0.354972	0.000601034	0.0221728	+	1.0592
Dnmt3b	DNA methyltransferase 3B	1418351_a_at	4.28037e-07	3.83795e-05	+	2.13931	6.03774e-05	0.00881038	+	1.51959
Foxg1	forkhead box G1	1418357_at	0.00168725	0.0103886	-	0.55048	0.0022573	0.0399813	-	2.02876
Zfp42	zinc finger protein 42	1418362_at	7.89839e-08	1.6266e-05	-	2.53607	8.30088e-06	0.00550595	+	2.89422
Ctsh	cathepsin H	1418365_at	8.27744e-10	4.14801e-06	+	6.27957	0.000120902	0.0113837	+	2.60975
Fxyd3	FXYD domain-containing ion transport regulator 3	1418374_at	0.00203508	0.0119979	+	0.963948	0.000624043	0.0223859	+	1.70871
Fgf15	fibroblast growth factor 15	1418376_at	2.22028e-05	0.000448643	+	2.80073	0.00240782	0.0410257	+	0.4586
Slc47a1	solute carrier family 47, member 1	1418395_at	6.37061e-08	1.4765e-05	-	2.58737	0.0014629	0.0332719	+	0.801922
Adam19	a disintegrin and metallopeptidase domain 19 (meltrin beta)	1418402_at	0.00501518	0.0237969	-	0.491738	0.000175574	0.0130027	+	0.986421
Pde8a	phosphodiesterase 8A	1418406_at	1.21238e-05	0.00029798	-	1.12811	0.000957258	0.0273668	+	1.25867
Tpd52l1	tumor protein D52-like 1	1418412_at	0.00871958	0.0361254	-	0.363623	0.00348357	0.0484872	+	0.395584
Mkrn1	makorin, ring finger protein, 1	1418435_at	0.00166042	0.0102725	-	0.485613	0.000136099	0.0119271	+	1.06235
Stx7	syntaxin 7	1418436_at	1.27115e-06	7.16192e-05	+	1.66921	0.000648237	0.0228381	+	0.58475
Rras	Harvey rat sarcoma oncogene, subgroup R	1418448_at	0.000602539	0.00483027	+	0.83123	0.00112208	0.0295827	+	0.527138
Lad1	ladinin	1418449_at	1.29528e-06	7.20328e-05	+	1.58015	0.00328372	0.0471803	+	1.0179
Ripk4	receptor-interacting serine-threonine kinase 4	1418487_at	1.10851e-05	0.00028182	+	1.52985	0.00112288	0.0295827	+	0.710055
Ripk4	receptor-interacting serine-threonine kinase 4	1418488_s_at	4.8396e-07	4.07437e-05	+	1.89508	0.000194167	0.0135372	+	0.791614
Hspa9	heat shock protein 9	1418503_at	0.00721548	0.0313331	-	0.342092	0.00248835	0.0415943	+	0.427518
Socs2	suppressor of cytokine signaling 2	1418507_s_at	0.00703444	0.0307141	-	0.369153	9.00539e-05	0.0102823	+	0.925996
Irx3	Iroquois related homeobox 3 (Drosophila)	1418517_at	0.01328	0.049878	+	0.313872	0.000359297	0.0175378	+	2.58602
Aadat	aminoadipate aminotransferase	1418519_at	7.0389e-05	0.00104052	+	2.26061	0.00293767	0.0449278	+	0.655975
Fblim1	filamin binding LIM protein 1	1418569_at	5.98521e-07	4.5675e-05	-	2.66379	0.000133162	0.0118456	+	1.38808
Tnfrsf12a	tumor necrosis factor receptor superfamily, member 12a	1418571_at	3.68987e-05	0.000645026	+	1.03345	0.000193663	0.0135372	+	1.24679
Tnfrsf12a	tumor necrosis factor receptor superfamily, member 12a	1418572_x_at	3.07271e-05	0.000565873	+	1.27341	0.000104332	0.0108751	+	1.22819
Dgka	diacylglycerol kinase, alpha	1418578_at	0.000104924	0.00137403	-	0.776532	0.00108444	0.0290133	+	1.02235
Aldh1a7	aldehyde dehydrogenase family 1, subfamily A7	1418601_at	0.000174266	0.00196932	+	0.874538	0.000675416	0.0232495	-	1.20386
Phox2a	paired-like homeobox 2a	1418620_at	0.00186046	0.0111893	+	0.700454	0.00318456	0.0465336	+	0.649862
Gclm	glutamate-cysteine ligase, modifier subunit	1418627_at	5.2501e-05	0.000833162	+	0.880478	0.00177384	0.0361061	+	0.685288
Clock	circadian locomotor output cycles kaput	1418660_at	0.0122028	0.0467566	-	0.321106	0.000693018	0.0235186	-	0.59233
Impa2	inositol (myo)-1(or 4)-monophosphatase 2	1418665_at	4.35947e-05	0.00072472	-	0.976113	6.60279e-05	0.00896966	+	1.06457
Hspg2	perlecan (heparan sulfate proteoglycan 2)	1418670_s_at	0.00505846	0.0239695	-	0.394032	0.00191784	0.0375603	+	0.566924
Has2	hyaluronan synthase 2	1418678_at	3.0666e-07	3.25227e-05	+	3.11738	6.3005e-05	0.00881038	+	1.35699
Calcr	calcitonin receptor	1418688_at	3.72907e-08	1.1933e-05	+	4.76706	2.49733e-05	0.00661875	+	1.99787
Comt1	catechol-O-methyltransferase 1	1418701_at	0.00241862	0.0136815	+	0.466474	0.00366313	0.0495385	+	0.390789
Cox7a1	cytochrome c oxidase, subunit VIIa 1	1418709_at	5.73418e-06	0.000183938	-	1.3436	0.000964448	0.0274779	+	0.553857
Pcbd1	pterin 4 alpha carbinolamine dehydratase/dimerization cofactor of hepatocyte nuclear factor 1 alpha (TCF1) 1	1418713_at	9.00802e-07	5.87096e-05	+	2.0476	0.00124727	0.0308103	+	0.501578
H2-Q2	histocompatibility 2, Q region locus 2	1418734_at	5.19598e-09	6.33362e-06	+	4.44865	0.000129247	0.0117194	+	2.10191
B3galnt1	UDP-GalNAc:betaGlcNAc beta 1,3-galactosaminyltransferase, polypeptide 1	1418736_at	0.0043236	0.021247	-	0.453346	0.000358716	0.0175378	-	0.697924
Tesc	tescalcin	1418743_a_at	0.00108328	0.00741942	-	0.528784	0.00175812	0.0360258	+	0.55188
Tesc	tescalcin	1418744_s_at	2.71246e-05	0.000517703	-	0.997753	0.000863895	0.0260968	+	0.610637
Trh	thyrotropin releasing hormone	1418756_at	0.000122236	0.00152841	+	1.20861	7.77009e-06	0.00550595	+	2.2839
Cd55	CD55 antigen	1418762_at	0.000563476	0.00460637	+	0.74407	0.00156951	0.0343122	+	1.00115
Rxrg	retinoid X receptor gamma	1418782_at	0.00360282	0.018506	+	0.546535	0.000116814	0.0112262	+	1.11394
Cdh2	cadherin 2	1418815_at	2.41157e-06	0.000105188	+	2.32153	0.000906437	0.0266833	-	0.95823
Phlda1	pleckstrin homology-like domain, family A, member 1	1418835_at	0.000554675	0.00455246	-	0.991128	7.16151e-05	0.00936206	-	2.16379
Slc30a4	solute carrier family 30 (zinc transporter), member 4	1418843_at	0.000163608	0.00188413	+	1.29272	0.00361127	0.0491959	-	0.387296
Arg2	arginase type II	1418847_at	6.86204e-06	0.000206737	-	1.23	0.00213045	0.0391547	-	0.443204
Gata4	GATA binding protein 4	1418863_at	1.69396e-05	0.000375058	+	1.02603	0.0012501	0.0308429	+	0.902859
Pbx2	pre B-cell leukemia transcription factor 2	1418894_s_at	0.000524148	0.00437527	-	0.708969	0.00196676	0.0377851	-	0.511152
Pam	peptidylglycine alpha-amidating monooxygenase	1418908_at	2.40966e-05	0.000475873	+	0.977791	0.000491503	0.0203381	-	0.73389
Acsl4	acyl-CoA synthetase long-chain family member 4	1418911_s_at	3.72071e-06	0.000136318	+	1.45916	0.000615903	0.0222793	+	0.608203
Zeb1	zinc finger E-box binding homeobox 1	1418926_at	2.7772e-07	3.10187e-05	-	2.37157	0.000130471	0.0117194	-	0.931791
Ift57	intraflagellar transport 57 homolog (Chlamydomonas)	1418929_at	0.000134241	0.00163412	+	0.725834	0.00365796	0.0495005	-	0.384925
Zfp93	zinc finger protein 93	1418955_at	0.0123597	0.0472162	+	0.38309	0.000767111	0.0245317	+	0.811004
Inadl	InaD-like (Drosophila)	1418983_at	1.31882e-05	0.000316719	+	3.17602	0.00120394	0.0303822	+	0.905431
Inadl	InaD-like (Drosophila)	1418984_at	2.62158e-07	3.02416e-05	+	2.22342	0.000161463	0.0125553	+	0.894331
Gtsf1l	gametocyte specific factor 1-like	1418994_at	2.77864e-06	0.00011403	-	1.48922	0.000164602	0.0126276	+	1.52583
Mcf2	mcf.2 transforming sequence	1419021_at	1.58135e-08	8.59281e-06	+	3.41978	0.0013126	0.0313558	+	0.504882
Epb4.1l3	erythrocyte protein band 4.1-like 3	1419062_at	1.76182e-07	2.49874e-05	+	2.1819	0.000329334	0.0169752	+	0.985073
Ugt8a	UDP galactosyltransferase 8A	1419063_at	3.32872e-07	3.36611e-05	+	2.55885	5.91828e-05	0.00875557	+	1.29298
Gstm7	glutathione S-transferase, mu 7	1419072_at	0.00238542	0.0135532	+	0.507575	0.000432341	0.0190793	+	0.810799
Anxa2	annexin A2	1419091_a_at	0.000526635	0.00438872	-	1.03584	0.000304412	0.0163444	+	0.997177
Apom	apolipoprotein M	1419095_a_at	1.95066e-06	9.13842e-05	+	1.58113	0.00153581	0.0339251	+	0.713535
Ptpn18	protein tyrosine phosphatase, non-receptor type 18	1419125_at	0.000278827	0.00275353	+	0.813241	0.000803581	0.0250819	+	0.690465
Tmprss2	transmembrane protease, serine 2	1419154_at	4.46243e-09	5.76419e-06	+	4.053	0.000251561	0.0150274	+	1.78827
Zfp260	zinc finger protein 260	1419164_at	0.000768696	0.00576312	+	0.532985	0.00300134	0.0454046	-	0.426026
Gmfg	glia maturation factor, gamma	1419194_s_at	0.000110875	0.00142898	+	0.953242	7.6387e-05	0.00960749	+	1.00799
Dll1	delta-like 1 (Drosophila)	1419204_at	0.000930066	0.00663612	+	0.706419	0.0010209	0.028123	-	0.694326
Helb	helicase (DNA) B	1419234_at	0.000122574	0.00153136	-	0.832913	0.000256155	0.0151212	+	0.776722
Helb	helicase (DNA) B	1419235_s_at	0.000100882	0.00134453	-	0.899798	0.00116742	0.0300695	+	0.656145
Helb	helicase (DNA) B	1419236_at	0.00270269	0.014896	-	0.794932	0.000741916	0.0243177	+	0.871503
Tex14	testis expressed gene 14	1419240_at	1.53207e-05	0.000350751	-	1.56623	0.0028323	0.0442838	+	0.498793
Rgs2	regulator of G-protein signaling 2	1419247_at	0.000294933	0.00286799	+	1.48565	0.00072799	0.0240008	-	0.77227
Rgs2	regulator of G-protein signaling 2	1419248_at	5.27802e-07	4.31002e-05	+	2.16918	0.000417349	0.0188531	-	1.03203
Cdk14	cyclin-dependent kinase 14	1419249_at	1.82403e-05	0.00039437	+	1.77188	0.000827181	0.0255019	-	0.589196
Pax6	paired box gene 6	1419271_at	0.000258043	0.00261	-	1.12879	0.000130001	0.0117194	-	1.44532
Flt1	FMS-like tyrosine kinase 1	1419300_at	0.000377795	0.00342405	+	1.66892	0.000944701	0.0271728	+	1.36647
Fzd4	frizzled homolog 4 (Drosophila)	1419301_at	5.06317e-06	0.000168601	+	1.45967	0.000453575	0.0195758	-	0.934185
Pdpn	podoplanin	1419309_at	8.50626e-06	0.000237843	+	1.2792	4.3226e-05	0.00785215	+	1.21409
Klf7	Kruppel-like factor 7 (ubiquitous)	1419356_at	0.00179749	0.0109036	+	0.709923	0.00237193	0.040753	+	0.837028
Pclo	piccolo (presynaptic cytomatrix protein)	1419392_at	0.0054132	0.025229	+	0.415263	0.00241909	0.0410781	-	0.596376
Reep5	receptor accessory protein 5	1419398_a_at	2.00197e-05	0.000419957	+	1.06673	0.00222193	0.039774	+	0.47535
Mttp	microsomal triglyceride transfer protein	1419399_at	4.3316e-07	3.85726e-05	+	3.3626	0.00025062	0.0150164	+	1.21844
Mttp	microsomal triglyceride transfer protein	1419400_at	8.66016e-09	7.15758e-06	+	4.93192	5.11948e-05	0.00828865	+	1.12432
Bcl11a	B-cell CLL/lymphoma 11A (zinc finger protein)	1419406_a_at	1.15838e-07	2.02497e-05	+	4.06656	3.78232e-05	0.00766637	+	2.47842
Six6	sine oculis-related homeobox 6 homolog (Drosophila)	1419408_at	0.00563969	0.0260317	+	0.613384	0.00028393	0.0157685	-	1.50214
Rarg	retinoic acid receptor, gamma	1419415_a_at	2.99586e-05	0.000556721	-	0.983322	0.00231767	0.0403211	+	0.453876
Morc1	microrchidia 1	1419418_a_at	1.34817e-07	2.19483e-05	-	2.35459	4.90132e-06	0.00550595	+	3.37415
Cyp26a1	cytochrome P450, family 26, subfamily a, polypeptide 1	1419430_at	1.51561e-07	2.32502e-05	+	3.20544	1.57471e-05	0.00637631	+	2.18431
Trim54	tripartite motif-containing 54	1419440_at	1.79729e-05	0.000390587	+	1.10125	0.000508921	0.0207156	+	0.611961
Rgnef	Rho-guanine nucleotide exchange factor	1419457_at	1.80342e-07	2.53223e-05	+	2.50896	0.00129082	0.0311822	+	1.31863
Rgnef	Rho-guanine nucleotide exchange factor	1419458_at	4.14304e-07	3.75211e-05	+	2.09659	4.69244e-05	0.00803606	+	1.0782
Stc2	stanniocalcin 2	1419503_at	7.7319e-05	0.00111447	+	0.851718	0.00173305	0.035854	+	0.539633
Tcfec	transcription factor EC	1419537_at	7.79819e-07	5.32888e-05	+	4.64827	0.000139609	0.0120454	+	2.9208
Fthl17 /// Gm14499 /// Gm14511 /// Gm5634	ferritin, heavy polypeptide-like 17 /// predicted gene 14499 /// predicted gene 14511 /// predicted gene 5634	1419540_at	3.50255e-07	3.4341e-05	-	2.62208	0.000516302	0.0208574	+	0.758124
Dazl	deleted in azoospermia-like	1419542_at	1.36479e-06	7.43399e-05	-	2.65467	0.000533732	0.0210055	+	1.36809
Stk39	serine/threonine kinase 39, STE20/SPS1 homolog (yeast)	1419550_a_at	8.80517e-09	7.15758e-06	+	3.86908	0.000547456	0.0212051	+	0.723716
Stk39	serine/threonine kinase 39, STE20/SPS1 homolog (yeast)	1419551_s_at	1.43403e-08	8.13166e-06	+	3.41547	0.000403274	0.0185089	+	0.650126
Cd47	CD47 antigen (Rh-related antigen, integrin-associated signal transducer)	1419554_at	7.26314e-06	0.000214241	+	1.29531	0.000316115	0.0165528	-	0.944687
Abcd4	ATP-binding cassette, sub-family D (ALD), member 4	1419572_a_at	9.15655e-06	0.000249679	+	1.2662	0.00354585	0.0487863	+	0.486973
Ttc28	tetratricopeptide repeat domain 28	1419584_at	0.0124846	0.0475884	+	0.364595	0.000806393	0.0251153	-	0.784163
Rp2h	retinitis pigmentosa 2 homolog (human)	1419585_at	3.33346e-05	0.000600169	+	0.961058	0.00304067	0.0456363	+	0.536348
Rp2h	retinitis pigmentosa 2 homolog (human)	1419586_at	0.000700818	0.00538827	+	0.989198	0.00117796	0.030186	+	0.77661
Spag1	sperm associated antigen 1	1419588_at	0.00177952	0.0108165	-	0.457179	0.00158646	0.0343996	-	0.499199
Greb1	gene regulated by estrogen in breast cancer protein	1419593_at	6.87193e-07	5.00696e-05	+	2.70437	0.000537546	0.0210389	-	0.711141
Efnb2	ephrin B2	1419638_at	0.000200293	0.00217725	+	1.42258	4.72464e-05	0.00804099	-	1.19704
Efnb2	ephrin B2	1419639_at	0.000348658	0.0032429	+	1.43877	3.5812e-05	0.00760733	-	1.1212
Spock1	sparc/osteonectin, cwcv and kazal-like domains proteoglycan 1	1419672_at	6.33324e-05	0.000957544	+	0.904976	0.00109572	0.0291737	+	1.14637
Spock1	sparc/osteonectin, cwcv and kazal-like domains proteoglycan 1	1419673_at	0.00830988	0.0348733	+	0.412346	0.000105715	0.0109107	+	0.996072
Macrod1	MACRO domain containing 1	1419687_at	0.00668421	0.0295641	+	0.444928	0.00181624	0.0365036	+	0.464472
Sema3e	sema domain, immunoglobulin domain (Ig), short basic domain, secreted, (semaphorin) 3E	1419717_at	1.8172e-05	0.000393459	+	1.04071	3.964e-05	0.00773506	+	1.92899
Abcb1a	ATP-binding cassette, sub-family B (MDR/TAP), member 1A	1419759_at	4.89135e-07	4.0819e-05	-	2.41223	0.000115802	0.0112262	+	0.906632
Padi3	peptidyl arginine deiminase, type III	1419767_at	0.000350325	0.00325303	+	0.982158	0.00025456	0.0150922	+	0.815588
S100a1	S100 calcium binding protein A1	1419814_s_at	5.60981e-08	1.39333e-05	+	3.14972	9.60654e-05	0.0106356	+	1.30485
P2rx7	purinergic receptor P2X, ligand-gated ion channel, 7	1419853_a_at	0.00228162	0.0131121	-	0.619229	0.00258617	0.0423371	+	0.662724
Zbtb16	zinc finger and BTB domain containing 16	1419874_x_at	8.90112e-06	0.000245535	+	2.18454	8.54779e-05	0.010092	-	0.996767
Trim25	tripartite motif-containing 25	1419879_s_at	0.000417666	0.00368561	-	0.603148	4.82691e-05	0.00809288	+	1.10917
DXErtd223e	DNA segment, Chr X, ERATO Doi 223, expressed	1419886_at	0.00296192	0.0159707	-	0.451056	0.00163652	0.0349473	-	1.14555
Fgf4	fibroblast growth factor 4	1420085_at	7.15967e-05	0.00105285	-	0.822649	4.40597e-05	0.00785215	+	3.08342
Fgf4	fibroblast growth factor 4	1420086_x_at	0.000200583	0.00217935	-	0.80157	7.60566e-05	0.00960749	+	2.47674
D13Ertd787e	DNA segment, Chr 13, ERATO Doi 787, expressed	1420098_s_at	4.8107e-05	0.000781301	-	1.06965	0.00370927	0.0498567	-	0.798326
Peg12	paternally expressed 12	1420406_at	4.0006e-05	0.000682675	-	0.983531	0.000554557	0.0212644	-	1.78213
Nr5a2	nuclear receptor subfamily 5, group A, member 2	1420410_at	1.98725e-08	8.87394e-06	-	3.16627	8.10353e-05	0.00975986	+	1.53446
Prdm1	PR domain containing 1, with ZNF domain	1420425_at	0.00829376	0.0348251	-	0.488662	0.00141811	0.0327192	-	0.604097
Dab2	disabled homolog 2 (Drosophila)	1420498_a_at	1.29857e-08	8.13166e-06	+	3.69219	9.08365e-05	0.0102935	+	1.88293
Gch1	GTP cyclohydrolase 1	1420499_at	0.00109135	0.00746564	+	0.60175	0.000342824	0.0172423	+	0.766717
Sat1	spermidine/spermine N1-acetyl transferase 1	1420502_at	7.34691e-05	0.00107512	+	1.07202	0.000154937	0.0123666	+	1.04958
Tmem47	transmembrane protein 47	1420514_at	4.63045e-06	0.000158997	+	2.23077	0.00220893	0.0396641	-	0.494175
Chmp4c	chromatin modifying protein 4C	1420517_at	0.000456643	0.00393186	-	1.03673	0.00227675	0.0400639	+	1.29641
Nub1	negative regulator of ubiquitin-like proteins 1	1420535_a_at	0.000325267	0.0030897	-	0.721968	0.000717507	0.0238656	+	0.587675
Cpeb4	cytoplasmic polyadenylation element binding protein 4	1420618_at	0.000842642	0.00616248	-	0.750328	0.00367161	0.0496085	-	0.485579
Aes	amino-terminal enhancer of split	1420619_a_at	9.70552e-07	6.10081e-05	-	2.091	0.00312868	0.0461441	+	0.456694
Vamp8	vesicle-associated membrane protein 8	1420624_a_at	2.91784e-06	0.000117836	+	1.84491	0.00023141	0.0145792	+	1.10808
Prps2	phosphoribosyl pyrophosphate synthetase 2	1420637_at	0.00714869	0.0310999	+	0.3924	0.000485678	0.0202633	+	0.621105
Prps2	phosphoribosyl pyrophosphate synthetase 2	1420638_at	0.00612413	0.0277453	+	0.51752	0.00112199	0.0295827	+	0.553073
Procr	protein C receptor, endothelial	1420664_s_at	0.00011252	0.0014421	+	1.0418	0.00122439	0.0306445	+	0.860458
Sgce	sarcoglycan, epsilon	1420688_a_at	0.00301955	0.016197	+	0.484847	0.00114718	0.0298896	-	0.510943
Hpn	hepsin	1420712_a_at	4.40533e-05	0.000730727	+	0.985712	0.00150581	0.0335882	+	0.84321
Nptx2	neuronal pentraxin 2	1420720_at	0.000298065	0.00289097	+	0.759849	0.000421409	0.0188758	+	0.971845
Ndrg1	N-myc downstream regulated gene 1	1420760_s_at	0.000351351	0.0032579	+	0.945618	0.00113056	0.0296621	+	1.50888
Tsc22d3	TSC22 domain family, member 3	1420772_a_at	2.56231e-06	0.000108816	+	2.34348	0.00267813	0.0430303	-	0.431668
Dub1	deubiquitinating enzyme 1	1420773_at	1.90753e-06	9.04645e-05	-	2.51628	0.00187278	0.0371272	+	1.16708
Gm6768 /// Ncoa4	predicted gene 6768 /// nuclear receptor coactivator 4	1420808_at	0.00523113	0.024599	-	0.373045	0.00259987	0.0424383	+	0.416043
Ywhag	tyrosine 3-monooxygenase/tryptophan 5-monooxygenase activation protein, gamma polypeptide	1420816_at	0.00138944	0.00895968	-	0.664729	0.00235682	0.0406948	+	0.500657
Ntrk2	neurotrophic tyrosine kinase, receptor, type 2	1420838_at	0.00553885	0.0256977	+	0.391281	0.00034439	0.0172423	+	0.702869
Pkia	protein kinase inhibitor, alpha	1420859_at	8.11542e-07	5.48746e-05	+	1.83484	0.000650135	0.0228381	-	0.852428
Tgfbr1	transforming growth factor, beta receptor I	1420895_at	0.00101635	0.00709572	+	0.538771	0.00133247	0.0316792	-	0.518116
Sgk3	serum/glucocorticoid regulated kinase 3	1420918_at	0.000142053	0.0016976	+	0.924397	9.68351e-05	0.0106521	+	1.17343
Sgk3	serum/glucocorticoid regulated kinase 3	1420919_at	8.63943e-06	0.000240523	+	1.42386	1.81561e-05	0.00637631	+	1.39728
St6gal1	beta galactoside alpha 2,6 sialyltransferase 1	1420928_at	1.0036e-06	6.20899e-05	+	1.98504	3.93859e-05	0.00772324	+	1.12213
Enc1	ectodermal-neural cortex 1	1420964_at	0.0065101	0.0290217	-	0.524679	0.000980297	0.0276847	+	1.07092
Enc1	ectodermal-neural cortex 1	1420965_a_at	0.0123449	0.0471679	-	0.381286	6.07208e-05	0.00881038	+	1.37448
Pctp	phosphatidylcholine transfer protein	1420984_at	2.73591e-06	0.000112949	+	1.47447	0.00321734	0.0467177	-	0.483666
Etv5	ets variant gene 5	1420998_at	0.00130846	0.00856625	-	0.588497	0.0005468	0.0212051	+	1.47866
Hsd17b11	hydroxysteroid (17-beta) dehydrogenase 11	1421011_at	0.00275776	0.015144	+	0.5862	5.4802e-06	0.00550595	+	2.20841
Clybl	citrate lyase beta like	1421014_a_at	0.000265229	0.00265931	+	1.40639	0.0035187	0.0486055	+	0.399708
Tcf23	transcription factor 23	1421078_at	0.000436022	0.00380124	+	1.40137	7.73734e-05	0.00963499	+	1.27159
Rybp	RING1 and YY1 binding protein	1421111_at	0.000102563	0.0013566	-	0.833485	0.0033932	0.04784	+	0.792855
Pga5	pepsinogen 5, group I	1421113_at	1.97046e-07	2.66876e-05	+	4.90221	0.000664561	0.0231082	+	2.27485
Epha2	Eph receptor A2	1421151_a_at	8.08496e-05	0.00115356	-	1.47266	0.000755761	0.024522	+	0.605827
Anxa4	annexin A4	1421223_a_at	1.17988e-06	6.82233e-05	+	1.58407	3.27188e-06	0.00550595	+	2.00182
Lipg	lipase, endothelial	1421262_at	0.00282685	0.0154109	+	0.64655	0.00255205	0.0420073	-	0.518366
Cited2	Cbp/p300-interacting transactivator, with Glu/Asp-rich carboxy-terminal domain, 2	1421267_a_at	0.00133074	0.00867308	+	0.638129	0.000982877	0.0277017	+	0.572728
Map3k5	mitogen-activated protein kinase kinase kinase 5	1421340_at	0.00940709	0.038333	+	0.451613	0.000281692	0.0156847	+	0.981405
Npy1r	neuropeptide Y receptor Y1	1421471_at	6.64799e-05	0.000994794	+	1.02164	0.000151686	0.012348	+	0.870177
Sytl2	synaptotagmin-like 2	1421594_a_at	0.0114618	0.0445927	+	0.347918	0.000363572	0.0175938	-	1.05673
Fam184b	family with sequence similarity 184, member B	1421595_at	2.3023e-05	0.000460005	+	2.319	0.000114016	0.0112229	+	1.73745
Sox17	SRY-box containing gene 17	1421657_a_at	0.000796991	0.00591981	+	0.626008	5.79294e-05	0.00870001	+	1.77529
Thbs1	thrombospondin 1	1421811_at	0.00182277	0.0110154	-	1.44475	0.000189143	0.0134128	-	1.98286
Wsb2	WD repeat and SOCS box-containing 2	1421847_at	0.000129792	0.00159633	-	0.738751	0.00150554	0.0335882	+	0.553885
Med1	mediator complex subunit 1	1421907_at	0.00228435	0.0131261	-	0.448279	0.00327396	0.0470722	-	0.40435
Slc23a1	solute carrier family 23 (nucleobase transporters), member 1	1421912_at	1.10001e-07	1.96871e-05	+	2.63604	6.38543e-05	0.00883402	+	1.44949
Pdgfra	platelet derived growth factor receptor, alpha polypeptide	1421917_at	0.00198187	0.0117394	+	0.81905	1.82037e-05	0.00637631	+	2.04671
Mapk11	mitogen-activated protein kinase 11	1421926_at	0.000151905	0.00178459	+	0.925384	0.000645296	0.0227953	-	0.591196
Adcy3	adenylate cyclase 3	1421960_at	0.00320506	0.0169423	+	0.452179	0.000240407	0.0147118	+	0.746021
Cdc25b	cell division cycle 25 homolog B (S. pombe)	1421963_a_at	0.00014526	0.00172692	-	0.83311	0.000184446	0.0132463	-	0.940561
Tor3a	torsin family 3, member A	1421998_at	0.00196838	0.0116795	+	0.545254	0.000316065	0.0165528	+	1.12278
Aqp3	aquaporin 3	1422008_a_at	1.01721e-08	7.5722e-06	-	4.34112	0.00231504	0.040313	+	0.62145
Nodal	nodal	1422058_at	3.56634e-05	0.000629779	-	1.61497	0.00317914	0.0465336	+	0.742821
Foxo4	forkhead box O4	1422149_at	0.0081884	0.0344951	+	0.381015	0.000419273	0.0188531	+	0.649014
Foxd3	forkhead box D3	1422210_at	9.57756e-06	0.000257271	+	1.66005	7.73687e-05	0.00963499	+	1.92847
Foxh1	forkhead box H1	1422213_s_at	0.00127739	0.00841903	+	0.486822	0.000548616	0.0212051	+	1.05008
Klf9	Kruppel-like factor 9	1422264_s_at	8.93449e-05	0.00123416	-	0.882002	0.000187487	0.0133373	+	1.46226
Bag3	BCL2-associated athanogene 3	1422452_at	1.48743e-05	0.00034544	+	1.18648	0.000757671	0.0245317	+	0.608276
Tcl1	T-cell lymphoma breakpoint 1	1422458_at	2.92315e-06	0.000117922	-	2.0665	9.77115e-06	0.00550595	+	1.9357
Ube2t	ubiquitin-conjugating enzyme E2T (putative)	1422462_at	0.00121033	0.00807978	+	0.501075	0.0025045	0.0416486	+	0.452778
Bnip3	BCL2/adenovirus E1B interacting protein 3	1422470_at	1.28753e-05	0.000310197	+	2.16987	0.000992573	0.0278223	+	0.603099
Ifi30	interferon gamma inducible protein 30	1422476_at	6.32609e-06	0.000196784	+	1.97571	0.000308572	0.0164502	+	0.845023
Mageh1	melanoma antigen, family H, 1	1422498_at	0.00681373	0.030025	+	0.48902	0.00137827	0.0322387	-	0.525784
Lima1	LIM domain and actin binding 1	1422499_at	7.21632e-05	0.00105904	+	0.904709	0.000921658	0.0269068	+	0.781874
Zfp36l1	zinc finger protein 36, C3H type-like 1	1422528_a_at	6.69601e-06	0.000203502	-	1.26508	0.000257775	0.0151268	-	0.793385
Prph	peripherin	1422530_at	5.61975e-06	0.000180911	-	1.42636	0.00343854	0.0481471	+	0.529111
Id2	inhibitor of DNA binding 2	1422537_a_at	0.000726009	0.00552637	+	1.18328	0.00306243	0.0458257	-	0.862428
Gna13	guanine nucleotide binding protein, alpha 13	1422556_at	0.00500513	0.0237678	-	0.824954	0.00143647	0.03297	+	0.906633
Mt1	metallothionein 1	1422557_s_at	1.3642e-05	0.000325023	+	1.49623	0.000447908	0.019546	+	0.821618
Rnase4	ribonuclease, RNase A family 4	1422603_at	1.51826e-06	7.95296e-05	+	2.35389	9.7867e-05	0.0106766	+	1.60481
Hk2	hexokinase 2	1422612_at	0.00010205	0.0013521	-	0.851292	0.00345094	0.0482698	+	0.421995
Rassf5	Ras association (RalGDS/AF-6) domain family member 5	1422638_s_at	0.00164981	0.0102265	+	0.717277	0.00117488	0.030172	+	0.560155
Moxd1	monooxygenase, DBH-like 1	1422643_at	9.86326e-06	0.000261672	+	2.29169	0.00157026	0.0343122	+	0.569789
Riok3	RIO kinase 3 (yeast)	1422650_a_at	0.00141017	0.00905465	-	0.475972	0.00103147	0.0282455	+	0.520118
Rnd2	Rho family GTPase 2	1422670_at	0.00202358	0.0119426	+	0.46498	0.0027373	0.0434643	-	0.437427
Prkd1	protein kinase D1	1422673_at	8.37928e-06	0.000235754	+	1.25539	0.00263163	0.0427506	-	0.536311
Crygb /// Crygc	crystallin, gamma B /// crystallin, gamma C	1422674_s_at	0.00178413	0.0108401	-	0.748053	0.00119041	0.0302314	-	0.546275
Jarid2	jumonji, AT rich interactive domain 2	1422697_s_at	0.000198463	0.00215996	-	0.69789	0.00142284	0.0327908	+	0.516268
Pmepa1	prostate transmembrane protein, androgen induced 1	1422706_at	1.13703e-05	0.000286487	-	1.36809	0.000999338	0.0278733	+	1.54886
Tnk1	tyrosine kinase, non-receptor, 1	1422721_at	8.40541e-06	0.000236195	+	1.62656	7.05414e-05	0.00927547	+	1.36886
Fjx1	four jointed box 1 (Drosophila)	1422733_at	3.74786e-05	0.000651377	+	1.45183	0.00158534	0.0343996	+	0.524777
Ncoa3	nuclear receptor coactivator 3	1422737_at	5.89392e-07	4.52504e-05	-	1.77674	0.0019704	0.0378059	+	0.503707
Hivep1	human immunodeficiency virus type I enhancer binding protein 1	1422742_at	0.00123806	0.00821756	+	0.836944	0.00164643	0.0350263	-	0.65488
Aldh1a2	aldehyde dehydrogenase family 1, subfamily A2	1422789_at	0.00651243	0.0290234	-	0.603568	1.62789e-06	0.0050702	-	2.75922
Cntnap2	contactin associated protein-like 2	1422798_at	4.02559e-05	0.000685384	+	1.28146	0.00293366	0.0448816	-	0.559982
Stard5	StAR-related lipid transfer (START) domain containing 5	1422822_at	0.000573337	0.00466278	+	0.72162	0.00139761	0.0323693	+	0.574875
Foxa2	forkhead box A2	1422833_at	7.71296e-08	1.62554e-05	+	2.44904	3.34852e-05	0.00733114	+	2.0994
Hmga2	high mobility group AT-hook 2	1422851_at	0.00115941	0.00781971	-	0.492385	0.00063576	0.0226131	-	0.590024
Abcg2	ATP-binding cassette, sub-family G (WHITE), member 2	1422906_at	0.0123221	0.0470924	+	0.303641	0.000962853	0.0274498	+	0.543268
Bmp4	bone morphogenetic protein 4	1422912_at	4.70176e-07	4.01618e-05	-	2.24562	0.000154889	0.0123666	+	2.14755
Epha1	Eph receptor A1	1422917_at	3.75998e-07	3.55511e-05	+	2.94062	6.3488e-05	0.00881038	+	2.11194
Galr2	galanin receptor 2	1422942_at	0.000105744	0.00138108	+	0.844951	0.00012213	0.0114278	+	0.961999
Hspb1	heat shock protein 1	1422943_a_at	1.95341e-06	9.13842e-05	-	1.66525	1.70607e-05	0.00637631	+	2.25227
Kif5c	kinesin family member 5C	1422945_a_at	8.94241e-07	5.84509e-05	+	2.0788	0.00185371	0.0368788	-	0.47917
Agtrap	angiotensin II, type I receptor-associated protein	1422965_at	5.1454e-05	0.00082115	-	1.0273	0.000106202	0.0109107	+	0.900523
Nsg1	neuron specific gene family member 1	1423055_at	0.00708178	0.0308803	+	0.576073	0.00188113	0.0372109	-	0.539089
Dnmt3a	DNA methyltransferase 3A	1423063_at	1.79768e-05	0.000390587	+	1.02064	0.00055357	0.0212644	+	0.832037
Dnmt3a	DNA methyltransferase 3A	1423064_at	0.00503775	0.0238864	+	0.379443	0.000220783	0.0143571	+	0.793383
Dnmt3a	DNA methyltransferase 3A	1423065_at	0.00030303	0.00292467	+	0.805286	0.00109824	0.0292223	+	1.01407
Dnmt3a	DNA methyltransferase 3A	1423066_at	0.00421933	0.020875	+	0.40702	0.000660168	0.0230451	+	0.739912
LOC100505088	hypothetical LOC100505088	1423071_x_at	9.67388e-05	0.00130786	-	0.809466	0.0023115	0.040298	-	0.430183
Efnb3	ephrin B3	1423085_at	4.28195e-05	0.00071673	-	0.992644	0.000170328	0.0127607	-	1.00616
Nsa2	NSA2 ribosome biogenesis homolog (S. cerevisiae)	1423131_at	0.0129633	0.0490013	+	0.401519	0.0024101	0.0410336	-	0.450007
Thy1	thymus cell antigen 1, theta	1423135_at	6.27642e-07	4.69441e-05	+	1.82219	0.000254093	0.0150922	+	1.105
Gnpnat1	glucosamine-phosphate N-acetyltransferase 1	1423156_at	0.000497931	0.00420075	-	0.603253	0.000392976	0.0182906	+	0.7883
Gnpnat1	glucosamine-phosphate N-acetyltransferase 1	1423158_at	0.000257993	0.00261	-	0.659442	0.000213308	0.0142527	+	0.91018
Etv4	ets variant gene 4 (E1A enhancer binding protein, E1AF)	1423232_at	1.52932e-06	7.99234e-05	-	2.00343	0.00137966	0.0322387	+	0.690062
Id4	inhibitor of DNA binding 4	1423259_at	4.44838e-05	0.000736514	-	0.933282	0.00275239	0.0435524	-	0.805037
Ildr1	immunoglobulin-like domain containing receptor 1	1423276_at	7.74704e-06	0.000222973	-	1.31934	0.000327938	0.0169226	+	1.12484
Stmn2	stathmin-like 2	1423280_at	3.18254e-06	0.000124489	-	1.58259	0.00288301	0.0446828	+	0.491875
2010002N04Rik	RIKEN cDNA 2010002N04 gene	1423306_at	0.000125006	0.00155314	-	0.765042	0.00335018	0.0475284	-	0.439505
Myadm	myeloid-associated differentiation marker	1423321_at	1.64906e-05	0.000367826	-	1.07439	0.000517487	0.0208574	+	0.660153
Rpl39l	ribosomal protein L39-like	1423327_at	5.69818e-08	1.39333e-05	-	2.79861	3.946e-06	0.00550595	+	2.34724
Crispld1	cysteine-rich secretory protein LCCL domain containing 1	1423353_at	0.000192351	0.00211179	+	0.861036	0.00261153	0.0425669	+	0.474352
Timp4	tissue inhibitor of metalloproteinase 4	1423405_at	1.91218e-05	0.000407182	+	1.22702	0.00258571	0.0423371	+	0.764602
Sv2a	synaptic vesicle glycoprotein 2 a	1423406_at	2.47315e-06	0.00010679	+	1.68035	0.00255891	0.0420405	+	0.519078
Ndrg1	N-myc downstream regulated gene 1	1423413_at	8.41251e-05	0.00118975	+	1.1734	2.2816e-05	0.00646381	+	1.43602
Zic3	zinc finger protein of the cerebellum 3	1423424_at	0.00125748	0.00831443	-	0.514805	0.000240091	0.0147118	+	0.818658
Rhox5	reproductive homeobox 5	1423429_at	0.000342917	0.00320503	-	0.633457	1.58278e-05	0.00637631	+	1.43253
Trove2	TROVE domain family, member 2	1423433_at	0.00281983	0.0153803	+	0.516105	0.00162837	0.0348658	-	0.50301
Stk17b	serine/threonine kinase 17b (apoptosis-inducing)	1423452_at	0.0102901	0.0410884	+	0.320877	0.000760126	0.0245317	+	0.760695
Cnnm2	cyclin M2	1423475_at	5.61154e-06	0.000180776	-	1.39507	0.00296857	0.045201	+	0.4801
Nnat	neuronatin	1423506_a_at	8.86174e-07	5.81553e-05	+	1.74623	0.00304623	0.0456894	-	0.570402
Scn8a	sodium channel, voltage-gated, type VIII, alpha	1423515_at	0.00231842	0.013266	+	0.451749	0.00104537	0.0284815	-	0.755114
Stk32c	serine/threonine kinase 32C	1423530_at	0.00928635	0.0379369	+	0.466455	0.000220918	0.0143571	-	0.772047
Slc1a4	solute carrier family 1 (glutamate/neutral amino acid transporter), member 4	1423549_at	1.2627e-05	0.000306341	+	1.15926	0.00273311	0.0434341	+	0.524765
Slc1a4	solute carrier family 1 (glutamate/neutral amino acid transporter), member 4	1423550_at	0.000661764	0.00517804	+	0.799642	0.000968356	0.0275336	+	0.655491
Abcg1	ATP-binding cassette, sub-family G (WHITE), member 1	1423570_at	5.78597e-08	1.39333e-05	+	3.17856	0.000144948	0.0122882	+	1.13698
Dmrt1	doublesex and mab-3 related transcription factor 1	1423582_at	9.5309e-06	0.000256476	-	1.70179	3.06469e-06	0.00550595	+	2.52271
2810021B07Rik	RIKEN cDNA 2810021B07 gene	1423623_at	0.010819	0.0426826	+	0.336865	0.0025933	0.042377	+	0.481051
Bmp2	bone morphogenetic protein 2	1423635_at	0.000144253	0.00171797	+	1.59031	0.000348303	0.0173005	+	1.09302
Krt8	keratin 8	1423691_x_at	5.51266e-06	0.000178716	+	2.00999	0.00174193	0.0359173	+	0.483602
Farsb	phenylalanyl-tRNA synthetase, beta subunit	1423708_a_at	0.00291325	0.0157656	-	0.479051	0.00306706	0.0458679	+	0.440893
Farsb	phenylalanyl-tRNA synthetase, beta subunit	1423709_s_at	0.00452188	0.0219622	-	0.408761	0.00336658	0.0476137	+	0.408997
Pdk1	pyruvate dehydrogenase kinase, isoenzyme 1	1423748_at	0.00589669	0.0269422	-	0.4186	0.000115489	0.0112256	+	1.46604
Cd44	CD44 antigen	1423760_at	8.86053e-06	0.000244715	+	1.80754	0.00127654	0.0311078	-	0.514123
Dab2	disabled homolog 2 (Drosophila)	1423805_at	1.17951e-07	2.0382e-05	+	3.66009	5.94045e-05	0.00875557	+	1.49546
Shisa2	shisa homolog 2 (Xenopus laevis)	1423851_a_at	4.33755e-05	0.000722942	+	0.957938	0.000320026	0.0166861	-	0.831269
Shisa2	shisa homolog 2 (Xenopus laevis)	1423852_at	0.000231502	0.00241409	+	0.836607	0.000261357	0.0151705	-	0.750857
Plekhf2	pleckstrin homology domain containing, family F (with FYVE domain) member 2	1423862_at	0.00113676	0.00770035	-	0.645251	0.000597017	0.0220706	+	0.688603
Gstt3	glutathione S-transferase, theta 3	1423891_at	9.84155e-05	0.0013226	+	1.28186	0.000148027	0.0123309	+	1.21428
Celf2	CUGBP, Elav-like family member 2	1423895_a_at	5.07852e-05	0.000814532	+	1.35476	0.000176158	0.0130027	-	0.994039
Llgl2	lethal giant larvae homolog 2 (Drosophila)	1423938_at	4.55975e-07	3.92328e-05	-	1.86843	0.00143746	0.0329761	+	0.678487
Pdlim2	PDZ and LIM domain 2	1423946_at	0.000151628	0.00178334	+	0.853693	0.00110165	0.0292671	+	0.540403
Krt7	keratin 7	1423952_a_at	0.00295461	0.0159392	+	0.576092	0.00307527	0.0458679	+	0.44797
Rbpms2	RNA binding protein with multiple splicing 2	1424008_a_at	0.000100068	0.00133803	+	0.919746	8.63715e-06	0.00550595	+	1.94756
Cyb5r1	cytochrome b5 reductase 1	1424048_a_at	0.00166715	0.010307	-	0.482904	0.00203208	0.0383467	+	0.589057
Col4a2	collagen, type IV, alpha 2	1424051_at	9.80357e-07	6.11385e-05	+	2.21133	0.000189948	0.0134223	+	1.9296
Gdpd1	glycerophosphodiester phosphodiesterase domain containing 1	1424076_at	0.000190921	0.00210238	+	0.791752	0.000700012	0.0236251	-	0.609847
Tcf4	transcription factor 4	1424089_a_at	0.000329647	0.00311881	-	0.795905	0.00152961	0.0338835	-	0.495657
Gpx8	glutathione peroxidase 8 (putative)	1424099_at	3.26717e-06	0.000126679	+	1.58549	0.00121666	0.0305601	+	0.505356
Lamb1	laminin B1	1424113_at	3.36447e-05	0.000604065	+	1.24661	0.000370921	0.0177778	+	0.824895
Lamb1	laminin B1	1424114_s_at	0.000125433	0.00155673	+	1.301	0.000190986	0.0134298	+	0.799221
Tmem98	transmembrane protein 98	1424133_at	4.1245e-06	0.000146241	+	1.34904	1.86876e-05	0.00637631	+	1.39639
Stap2	signal transducing adaptor family member 2	1424148_a_at	1.68017e-05	0.000372921	+	1.60871	0.00182936	0.0366531	+	0.534783
Ddx27	DEAD (Asp-Glu-Ala-Asp) box polypeptide 27	1424161_at	0.00644335	0.0287781	-	0.389375	0.00313339	0.0461585	+	0.401476
Pmm1	phosphomannomutase 1	1424167_a_at	0.00204155	0.0120275	-	0.481968	0.000492578	0.0203441	+	0.744085
Anxa4	annexin A4	1424176_a_at	1.33126e-06	7.30428e-05	+	1.56262	2.6168e-05	0.00668268	+	2.32361
1500011H22Rik	RIKEN cDNA 1500011H22 gene	1424192_at	0.0091357	0.0374777	-	0.349273	0.00260567	0.0425022	-	0.424603
Ptger4	prostaglandin E receptor 4 (subtype EP4)	1424208_at	2.21822e-05	0.000448426	+	1.66788	0.00024674	0.0148972	+	1.31883
Porcn	porcupine homolog (Drosophila)	1424220_a_at	7.03747e-05	0.00104052	-	0.829137	0.00113618	0.0297298	+	0.535843
Susd4	sushi domain containing 4	1424221_at	2.11747e-05	0.000434684	+	1.58944	0.00281042	0.0440523	+	0.410479
Tes	testis derived transcript	1424246_a_at	5.20816e-06	0.000172083	+	1.77011	0.000404613	0.0185089	+	0.883234
Npl	N-acetylneuraminate pyruvate lyase	1424265_at	2.25826e-06	0.000100642	+	1.46654	2.49736e-05	0.00661875	+	2.0574
Dclk1	doublecortin-like kinase 1	1424270_at	0.000151976	0.00178497	+	0.864308	0.00270566	0.0431795	-	0.503323
Dclk1	doublecortin-like kinase 1	1424271_at	0.000807739	0.0059753	+	1.16637	0.00023488	0.0147088	-	0.885155
Dppa3	developmental pluripotency-associated 3	1424295_at	4.01933e-05	0.000685094	-	0.891809	0.00108335	0.0290133	+	0.919011
Depdc7	DEP domain containing 7	1424303_at	0.000562477	0.00460154	-	0.712976	0.00196049	0.0377851	-	0.529506
Slc6a13	solute carrier family 6 (neurotransmitter transporter, GABA), member 13	1424338_at	0.00168329	0.0103725	+	0.52214	0.00240701	0.0410257	+	0.892223
Lpgat1	lysophosphatidylglycerol acyltransferase 1	1424349_a_at	0.000283688	0.00278871	+	0.702601	0.00182618	0.0366098	+	0.980765
Wfdc2	WAP four-disulfide core domain 2	1424351_at	0.00407371	0.0203127	+	0.524489	0.0036071	0.0491788	+	0.451583
Ube2e2	ubiquitin-conjugating enzyme E2E 2 (UBC4/5 homolog, yeast)	1424358_at	8.26626e-06	0.000233741	+	1.42418	0.00292755	0.044877	-	0.423144
Ldlrap1	low density lipoprotein receptor adaptor protein 1	1424378_at	0.000666973	0.00520706	-	0.587612	0.000288428	0.0158759	+	0.848125
Aldh1l1 /// LOC100047937	aldehyde dehydrogenase 1 family, member L1 /// 10-formyltetrahydrofolate dehydrogenase-like	1424400_a_at	1.43092e-06	7.63738e-05	+	1.55551	0.000250687	0.0150164	+	1.03318
Spon1	spondin 1, (f-spondin) extracellular matrix protein	1424415_s_at	0.0129278	0.0488936	+	0.445135	0.00174556	0.0359483	-	0.526326
Dram1	DNA-damage regulated autophagy modulator 1	1424524_at	1.37578e-07	2.19483e-05	+	2.77159	5.52258e-05	0.00858731	+	2.23667
Tcea3	transcription elongation factor A (SII), 3	1424531_a_at	1.90184e-06	9.04578e-05	-	1.85226	0.000367367	0.0176826	+	1.45006
Casp8	caspase 8	1424552_at	0.000501552	0.00422469	+	0.77096	0.00371098	0.0498567	+	0.420018
H2afy	H2A histone family, member Y	1424572_a_at	1.50744e-05	0.000347803	-	1.29146	0.000883797	0.026391	-	0.552876
F11r	F11 receptor	1424595_at	0.000557255	0.00456627	+	0.612793	0.00160476	0.0345966	+	0.468785
2900011O08Rik	RIKEN cDNA 2900011O08 gene	1424624_at	0.00282946	0.0154176	+	0.526308	2.6819e-05	0.00668268	+	1.3482
Dennd1a	DENN/MADD domain containing 1A	1424625_a_at	0.00388962	0.0195897	+	0.446199	0.00106209	0.0286977	-	0.639002
Rev3l	REV3-like, catalytic subunit of DNA polymerase zeta RAD54 like (S. cerevisiae)	1424632_a_at	0.000190267	0.00209862	-	0.727394	0.00101119	0.0280306	-	0.577653
Tspan8	tetraspanin 8	1424649_a_at	6.22553e-05	0.000945062	+	1.8214	6.63389e-05	0.00898484	+	1.50253
Slc39a6	solute carrier family 39 (metal ion transporter), member 6	1424674_at	0.00193654	0.0115468	-	0.464889	0.00154954	0.0341072	-	0.590909
Fam134b	family with sequence similarity 134, member B	1424683_at	1.61795e-07	2.40036e-05	+	3.06018	7.66878e-05	0.00960749	+	1.50757
Gca	grancalcin	1424698_s_at	3.7433e-05	0.000651039	-	1.26729	0.000149133	0.0123309	+	1.32903
Calml4	calmodulin-like 4	1424713_at	1.68733e-06	8.43338e-05	-	1.57436	0.00206625	0.0387162	+	0.755819
Tmem192	transmembrane protein 192	1424732_s_at	0.00908601	0.0373213	+	0.429689	0.00310157	0.0459691	+	0.43078
Agxt2l2	alanine-glyoxylate aminotransferase 2-like 2	1424745_at	0.00375902	0.0190832	+	0.428096	0.00256608	0.0421	+	0.589051
Cdh22	cadherin 22	1424767_at	0.0124458	0.0474688	+	0.509061	0.00104604	0.0284815	+	0.619103
Oas1a	2'-5' oligoadenylate synthetase 1A	1424775_at	0.00206922	0.0121468	-	0.584827	0.000880094	0.0263372	+	0.652781
Reep3	receptor accessory protein 3	1424780_a_at	0.00948641	0.038579	+	0.349362	0.00118784	0.0302314	-	0.562986
Wdr45	WD repeat domain 45	1424786_s_at	1.57416e-05	0.000356585	-	1.27498	0.00228298	0.0400791	+	0.442855
Ndfip1	Nedd4 family interacting protein 1	1424821_at	0.000155506	0.00181508	+	0.74002	0.0028877	0.0447181	+	0.437066
Hipk2	homeodomain interacting protein kinase 2	1424863_a_at	7.80176e-05	0.00112203	+	0.807225	0.000578323	0.0217779	-	0.888986
Osbpl10	oxysterol binding protein-like 10	1424870_at	0.00237434	0.0135115	-	0.466008	0.00184301	0.0367469	+	0.508679
Ptprd	protein tyrosine phosphatase, receptor type, D	1424886_at	0.000160369	0.00185789	+	0.868529	0.00139809	0.0323693	-	1.17219
Bnc1	basonuclin 1	1424890_at	0.000594492	0.00479131	+	0.862638	5.09316e-05	0.00828865	+	1.06224
Plxdc1	plexin domain containing 1	1424902_at	1.69302e-05	0.000375058	-	1.1738	0.00156441	0.0342674	+	0.912756
Bst2	bone marrow stromal cell antigen 2	1424921_at	1.7709e-06	8.65325e-05	+	1.49297	7.94593e-05	0.0097167	+	1.02747
Glipr1	GLI pathogenesis-related 1 (glioma)	1424927_at	8.34387e-06	0.000235232	+	2.42255	4.70393e-05	0.00803606	+	2.15368
Tmem40	transmembrane protein 40	1424966_at	2.38649e-06	0.000104568	-	1.43567	1.68678e-05	0.00637631	+	1.76071
Zfp418	zinc finger protein 418	1424974_at	0.00739542	0.0319106	-	0.374973	0.00279088	0.0439285	+	0.601255
Siglec5	sialic acid binding Ig-like lectin 5	1424975_at	0.000175469	0.00197895	-	1.2603	0.00174318	0.0359173	+	0.528893
Mylip	myosin regulatory light chain interacting protein	1424988_at	4.95042e-06	0.000165911	+	1.4883	0.000244828	0.0148414	+	0.998941
Dnmt3l	DNA (cytosine-5-)-methyltransferase 3-like	1425035_s_at	2.3385e-06	0.000103502	-	1.50644	9.71546e-06	0.00550595	+	2.31493
Tex264	testis expressed gene 264	1425068_a_at	0.000777211	0.00581021	+	0.802887	0.000579712	0.0217779	+	0.647005
Lifr	leukemia inhibitory factor receptor	1425107_a_at	9.9613e-06	0.000262882	-	1.39523	5.04339e-05	0.00828865	+	1.09915
Smagp	small cell adhesion glycoprotein	1425108_a_at	0.000873988	0.00632709	-	0.526198	3.79469e-05	0.00766637	+	1.58432
Slc44a3	solute carrier family 44, member 3	1425109_at	2.64268e-07	3.02416e-05	+	2.05409	0.000277264	0.0155533	+	1.33005
Shmt1	serine hydroxymethyltransferase 1 (soluble)	1425179_at	0.00155995	0.00978517	-	0.475614	0.0018385	0.0367383	+	0.466873
Epb4.1l5	erythrocyte protein band 4.1-like 5	1425199_a_at	0.000312156	0.00299798	+	0.740441	0.000955889	0.0273668	+	0.939684
Ank3	ankyrin 3, epithelial	1425202_a_at	8.49369e-06	0.000237639	+	1.24744	0.00059903	0.0221268	+	0.771892
Fam81a	family with sequence similarity 81, member A	1425213_at	2.08542e-06	9.51968e-05	-	1.85458	0.000315818	0.0165528	+	0.683799
AF067061	cDNA sequence AF067061	1425220_x_at	4.4284e-07	3.8857e-05	-	2.75756	8.30695e-05	0.00991142	+	1.46698
Tcf7l2	transcription factor 7-like 2, T-cell specific, HMG-box	1425229_a_at	0.000703098	0.00540192	+	0.6695	8.62736e-05	0.0101593	-	0.985334
Emp2	epithelial membrane protein 2	1425272_at	0.000491632	0.00416572	+	1.01982	0.00234523	0.0406094	+	0.584562
Rab27a	RAB27A, member RAS oncogene family	1425284_a_at	6.53014e-06	0.000200487	-	2.13666	0.00372403	0.0499576	+	0.515699
Dock7	dedicator of cytokinesis 7	1425315_at	0.00178794	0.0108559	+	0.529035	0.00112471	0.0295827	-	1.68925
Clmn	calmin	1425321_a_at	0.00259115	0.0144294	+	0.720289	0.00215377	0.0393335	+	0.665813
Slc1a1	solute carrier family 1 (neuronal/epithelial high affinity glutamate transporter, system Xag), member 1	1425415_a_at	4.08471e-07	3.72171e-05	-	1.94639	0.00150778	0.0335882	-	0.846318
LOC639910	hypothetical protein LOC639910	1425427_at	2.15104e-07	2.75891e-05	-	2.7383	0.00252955	0.0418195	+	1.25636
Grb10	growth factor receptor bound protein 10	1425458_a_at	7.32015e-06	0.000215468	+	1.65824	0.000430611	0.0190487	+	1.06037
Col4a5	collagen, type IV, alpha 5	1425476_at	4.33528e-06	0.000152041	+	2.06019	0.00319087	0.0465591	-	0.718493
Gcnt2	glucosaminyl (N-acetyl) transferase 2, I-branching enzyme	1425503_at	0.00024243	0.00249802	-	0.655065	1.91187e-05	0.00637631	+	1.32262
P2rx4	purinergic receptor P2X, ligand-gated ion channel 4	1425525_a_at	2.87958e-06	0.000116897	+	1.46903	0.00353428	0.0486567	+	0.954025
Stx3	syntaxin 3	1425530_a_at	8.85148e-08	1.72074e-05	+	2.80115	0.000334125	0.0171174	+	1.39139
Stx3	syntaxin 3	1425536_at	3.73383e-08	1.1933e-05	+	3.64629	4.80816e-05	0.00809152	+	1.5038
Rest	RE1-silencing transcription factor	1425564_at	0.00143948	0.00919253	-	0.71462	0.00359093	0.0490475	+	0.42467
Qk	quaking	1425597_a_at	0.000406124	0.00360634	-	0.727702	0.000871984	0.0262182	-	0.715368
Pck2	phosphoenolpyruvate carboxykinase 2 (mitochondrial)	1425615_a_at	0.00419863	0.0207885	+	0.846409	0.00199038	0.0380212	+	0.553007
Rbpms	RNA binding protein gene with multiple splicing	1425652_s_at	0.00447529	0.021797	+	0.725769	0.00163551	0.0349423	+	0.949944
Lima1	LIM domain and actin binding 1	1425654_a_at	0.000177296	0.00199314	+	0.710479	0.00201776	0.0381885	+	0.500756
Zic5	zinc finger protein of the cerebellum 5	1425666_at	1.49707e-05	0.000346772	+	1.60729	9.31749e-06	0.00550595	+	1.63139
Btrc	beta-transducin repeat containing protein	1425680_a_at	0.00741149	0.0319616	-	0.353683	0.00140339	0.0324421	+	0.591709
Rnf17	ring finger protein 17	1425708_at	1.81117e-05	0.000392342	-	2.24102	0.000404139	0.0185089	+	0.837734
Nmnat1	nicotinamide nucleotide adenylyltransferase 1	1425773_s_at	0.000606472	0.00485232	+	0.595244	0.00372707	0.0499741	+	0.421924
Echdc2	enoyl Coenzyme A hydratase domain containing 2	1425788_a_at	0.00248243	0.0139428	-	0.43068	0.000187785	0.0133375	+	1.32324
Calcrl	calcitonin receptor-like	1425814_a_at	0.00392435	0.0197209	+	0.611538	0.000996428	0.0278616	-	1.86117
Dtx1	deltex 1 homolog (Drosophila)	1425822_a_at	3.03431e-06	0.000120361	+	1.69049	0.000229803	0.0145363	+	0.84825
Sema3f	sema domain, immunoglobulin domain (Ig), short basic domain, secreted, (semaphorin) 3F	1425840_a_at	0.00235689	0.0134317	+	0.474941	0.00195279	0.0377715	+	0.643004
Caln1	calneuron 1	1425846_a_at	0.00775061	0.033037	+	0.645914	0.00202497	0.0382492	+	0.558623
Hkdc1	hexokinase domain containing 1	1425900_at	2.50023e-06	0.000107595	+	1.85017	0.000130301	0.0117194	+	1.6378
Hspb1	heat shock protein 1	1425964_x_at	5.56774e-07	4.43658e-05	-	1.83502	2.65309e-06	0.00550595	+	2.71603
Trim25	tripartite motif-containing 25	1425974_a_at	0.000396246	0.00354023	-	0.666959	5.26418e-05	0.00835273	+	1.11894
Wt1	Wilms tumor 1 homolog	1425995_s_at	0.00070305	0.00540192	+	1.3353	0.000857921	0.0260384	+	0.739866
Eomes	eomesodermin homolog (Xenopus laevis)	1426001_at	4.88198e-07	4.0819e-05	+	2.46321	5.20915e-05	0.0083017	+	2.47711
Epb4.1l3	erythrocyte protein band 4.1-like 3	1426010_a_at	4.9021e-07	4.0819e-05	+	2.03208	0.000476522	0.0200669	+	1.125
Gem	GTP binding protein (gene overexpressed in skeletal muscle)	1426063_a_at	0.000438924	0.00382234	+	0.636266	0.000524349	0.0209739	-	0.683235
Lpar1	lysophosphatidic acid receptor 1	1426110_a_at	0.00192257	0.0114832	-	0.566819	0.000773851	0.0246029	-	0.602603
Gm13138 /// Rex2	predicted gene 13138 /// reduced expression 2	1426137_at	0.000118521	0.00149229	-	1.2198	0.000355021	0.0175251	+	1.07152
Stx3	syntaxin 3	1426151_a_at	1.66064e-08	8.59284e-06	+	3.25715	7.12224e-05	0.00933779	+	1.75192
Fgf5	fibroblast growth factor 5	1426186_a_at	1.14368e-06	6.70757e-05	+	2.53749	1.83694e-05	0.00637631	+	1.9085
Cst3	cystatin C	1426195_a_at	8.4498e-06	0.000236852	+	1.32966	0.00231908	0.0403211	-	0.45035
Plagl1	pleiomorphic adenoma gene-like 1	1426208_x_at	1.01358e-05	0.00026565	-	1.30004	2.18243e-06	0.00549051	-	3.06048
Vwa5a	von Willebrand factor A domain containing 5A	1426221_at	5.67711e-05	0.000883716	+	0.92117	6.77438e-05	0.00912034	+	0.971205
Rbp4	retinol binding protein 4, plasma	1426225_at	2.00157e-06	9.27779e-05	+	2.00901	9.6588e-05	0.0106509	+	1.05557
Glul	glutamate-ammonia ligase (glutamine synthetase)	1426235_a_at	0.0114061	0.0444453	+	0.329044	0.00234003	0.0405602	+	0.514808
Ugt1a1 /// Ugt1a10 /// Ugt1a2 /// Ugt1a5 /// Ugt1a6a /// Ugt1a6b /// Ugt1a7c /// Ugt1a9	UDP glucuronosyltransferase 1 family, polypeptide A1 /// UDP glycosyltransferase 1 family, polypeptide A10 /// UDP glucuronosyltransferase 1 family, polypeptide A2 /// UDP glucuronosyltransferase 1 family, polypeptide A5 /// UDP glucuronosyltransferase 1 family, polypeptide A6A /// UDP glucuronosyltransferase 1 family, polypeptide A6B /// UDP glucuronosyltransferase 1 family, polypeptide A7C /// …	1426260_a_at	2.5486e-07	3.00116e-05	+	3.0362	0.0002376	0.0147118	+	1.111
Cadm4	cell adhesion molecule 4	1426263_at	0.00249893	0.0140075	-	0.429526	0.000401555	0.0184801	-	0.724363
Slc1a3	solute carrier family 1 (glial high affinity glutamate transporter), member 3	1426340_at	4.69074e-06	0.000160149	+	1.29663	8.15178e-06	0.00550595	+	1.75212
Stt3b	STT3, subunit of the oligosaccharyltransferase complex, homolog B (S. cerevisiae)	1426343_at	0.00203637	0.012004	+	0.468814	0.00238151	0.0408151	+	0.545188
Col4a1	collagen, type IV, alpha 1	1426348_at	1.57661e-06	8.1432e-05	+	2.08	0.000162076	0.0125553	+	1.67517
Tmem144	transmembrane protein 144	1426362_at	1.06725e-06	6.45231e-05	+	2.23479	0.000915125	0.0268115	+	0.943133
Neurod1	neurogenic differentiation 1	1426412_at	0.0111976	0.0438128	-	0.964636	0.000624936	0.0223859	+	0.833416
Neurod1	neurogenic differentiation 1	1426413_at	0.00342791	0.0177908	-	0.80524	0.000231774	0.0145792	+	0.973905
Trim25	tripartite motif-containing 25	1426415_a_at	2.3849e-06	0.000104568	-	1.73764	0.00190525	0.0374579	+	1.12942
Zfp52	zinc finger protein 52	1426471_at	1.08889e-05	0.000279035	+	1.6051	0.00196192	0.0377851	+	0.449056
Susd2	sushi domain containing 2	1426511_at	2.06772e-05	0.000428961	-	1.53433	0.00249504	0.0416003	+	0.678756
Hadhb	hydroxyacyl-Coenzyme A dehydrogenase/3-ketoacyl-Coenzyme A thiolase/enoyl-Coenzyme A hydratase (trifunctional protein), beta subunit	1426522_at	0.000162922	0.00187927	-	0.710518	0.000527656	0.0209739	+	0.690349
Klhl5	kelch-like 5 (Drosophila)	1426530_a_at	9.98611e-07	6.18658e-05	+	1.68569	0.00345324	0.048278	-	0.507003
Trp53	transformation related protein 53	1426538_a_at	0.00492144	0.023488	-	1.42303	0.000478639	0.0201372	+	1.12254
Bcl11a	B-cell CLL/lymphoma 11A (zinc finger protein)	1426552_a_at	2.63438e-06	0.000110627	+	1.43257	0.00279756	0.0439474	+	1.12978
Sord	sorbitol dehydrogenase	1426584_a_at	0.000101698	0.00135093	+	1.31315	0.000555779	0.0212786	+	0.918808
Fn1	fibronectin 1	1426642_at	3.56641e-06	0.000132648	-	1.34436	0.00259116	0.0423574	-	0.416103
Gm8096 /// Phgdh	3-phosphoglycerate dehydrogenase pseudogene /// 3-phosphoglycerate dehydrogenase	1426657_s_at	0.000104405	0.00137003	+	1.3615	0.00338227	0.0477445	+	0.396683
Lrpap1	low density lipoprotein receptor-related protein associated protein 1	1426696_at	6.98707e-05	0.00103455	+	0.949926	0.000214666	0.0142607	+	1.31762
Lrpap1	low density lipoprotein receptor-related protein associated protein 1	1426697_a_at	0.00107797	0.00739332	+	0.586563	0.00146012	0.033259	+	0.617927
Slc46a1	solute carrier family 46, member 1	1426715_s_at	0.000257623	0.0026075	-	0.717424	0.003343	0.0475019	-	0.416676
Ets1	E26 avian leukemia oncogene 1, 5' domain	1426725_s_at	1.24773e-05	0.000304513	+	1.7782	2.19129e-06	0.00549051	+	2.70167
Phf17	PHD finger protein 17	1426752_at	8.62888e-05	0.00121069	-	0.969303	0.00236374	0.0407364	+	0.459687
6330403K07Rik	RIKEN cDNA 6330403K07 gene	1426766_at	0.000839413	0.00614085	+	1.81109	0.000151951	0.012348	-	0.926649
Parp12	poly (ADP-ribose) polymerase family, member 12	1426774_at	8.76332e-05	0.00122082	-	0.951046	0.000807458	0.0251153	+	1.37649
Sept8	septin 8	1426801_at	0.00010257	0.0013566	+	0.769532	0.00174326	0.0359173	-	0.53001
Lgals3	lectin, galactose binding, soluble 3	1426808_at	1.66707e-07	2.44111e-05	-	2.90059	0.00077313	0.0246029	+	1.14106
Ddx26b	DEAD/H (Asp-Glu-Ala-Asp/His) box polypeptide 26B	1426832_at	4.9079e-05	0.000793943	+	0.864441	0.00204266	0.0384629	-	0.664759
Jup	junction plakoglobin	1426873_s_at	0.00366007	0.0186883	-	0.572829	0.000165852	0.0126781	+	0.852655
Etl4	enhancer trap locus 4	1426880_at	0.000578844	0.00469625	-	0.630046	0.000157337	0.012384	+	0.824195
Galnt7	UDP-N-acetyl-alpha-D-galactosamine: polypeptide N-acetylgalactosaminyltransferase 7	1426908_at	0.00207774	0.0121826	+	0.550973	0.000725882	0.0239839	+	0.595652
Marveld2	MARVEL (membrane-associating) domain containing 2	1426914_at	9.00463e-08	1.73841e-05	+	2.50311	0.000157103	0.012384	+	0.854771
Plcg2	phospholipase C, gamma 2	1426926_at	1.51718e-06	7.95296e-05	+	1.55467	5.3354e-05	0.00841369	+	1.33109
Arhgap18	Rho GTPase activating protein 18	1426952_at	1.34126e-07	2.19483e-05	+	2.51714	0.00285338	0.0444066	-	0.818353
Cubn	cubilin (intrinsic factor-cobalamin receptor)	1426990_at	4.2733e-09	5.76419e-06	+	5.66968	0.000276195	0.0155415	+	2.98736
Hnf4a	hepatic nuclear factor 4, alpha	1427000_at	9.89289e-07	6.14572e-05	+	2.90074	0.000269223	0.0153699	+	0.90352
Fbxo2	F-box protein 2	1427004_at	5.6953e-07	4.48278e-05	-	2.60939	0.00323608	0.046839	+	0.48471
Mtmr7	myotubularin related protein 7	1427025_at	5.14039e-05	0.00082115	-	0.915463	0.00083744	0.0256411	+	0.611974
Slc39a14	solute carrier family 39 (zinc transporter), member 14	1427035_at	0.000179734	0.00201346	-	0.894091	0.00312049	0.0461075	+	0.534515
Grhl2	grainyhead-like 2 (Drosophila)	1427046_at	5.32337e-07	4.31002e-05	+	1.92663	7.17139e-06	0.00550595	+	1.62917
Acacb	acetyl-Coenzyme A carboxylase beta	1427052_at	0.000325238	0.0030897	-	0.762183	0.000393845	0.0183122	+	0.763183
Stard8	START domain containing 8	1427072_at	0.00226447	0.0130367	+	0.985724	0.000134981	0.0119134	+	1.20888
Slit3	Slit homolog 3 (Drosophila)	1427086_at	3.28945e-06	0.00012691	+	1.7999	0.00128497	0.0311079	+	0.715433
Cdcp1	CUB domain containing protein 1	1427095_at	5.08877e-06	0.000169005	+	1.49648	0.00136888	0.0321718	+	0.834099
Palld	palladin, cytoskeletal associated protein	1427228_at	4.78932e-05	0.000778951	-	0.873189	5.40113e-05	0.0084582	-	1.14337
Robo1	roundabout homolog 1 (Drosophila)	1427231_at	1.78344e-06	8.69568e-05	+	1.85636	0.00228512	0.0400861	-	0.508729
Tshz1	teashirt zinc finger family member 1	1427232_at	0.000375549	0.00340866	+	0.652616	0.000181893	0.013189	-	0.790181
Tshz1	teashirt zinc finger family member 1	1427233_at	0.000887558	0.00640138	+	0.978632	0.00252724	0.0418195	-	1.15568
Fbxo15	F-box protein 15	1427238_at	3.16628e-08	1.11576e-05	-	3.0328	8.40354e-06	0.00550595	+	2.62562
Zbtb44	zinc finger and BTB domain containing 44	1427271_at	8.60431e-06	0.000240138	-	1.17772	0.000482199	0.0201749	+	0.652686
Apba2	amyloid beta (A4) precursor protein-binding, family A, member 2	1427288_at	1.83926e-05	0.000396492	+	1.09323	0.000719299	0.0238683	-	0.580828
Auts2	autism susceptibility candidate 2	1427293_a_at	5.32798e-07	4.31002e-05	+	2.17561	0.000376582	0.0179159	+	0.9928
Enpp3	ectonucleotide pyrophosphatase/phosphodiesterase 3	1427302_at	0.000941671	0.00669878	+	0.596542	0.000168588	0.012745	+	1.55475
Ptgir	prostaglandin I receptor (IP)	1427313_at	0.00020228	0.00219098	+	0.817823	0.000311498	0.0164893	+	0.728744
Slc30a2	solute carrier family 30 (zinc transporter), member 2	1427339_at	1.46347e-06	7.72878e-05	-	2.13031	0.000136216	0.0119271	+	0.856659
Cda	cytidine deaminase	1427357_at	1.55679e-06	8.07046e-05	+	1.86793	0.0034972	0.0485291	+	0.403428
Arhgef16	Rho guanine nucleotide exchange factor (GEF) 16	1427386_at	4.8444e-07	4.07437e-05	+	1.8638	0.000257156	0.0151212	+	0.842969
Lrrc2	leucine rich repeat containing 2	1427388_at	1.68968e-08	8.59284e-06	-	3.41471	0.00279247	0.0439285	+	0.820027
Nxf7	nuclear RNA export factor 7	1427399_a_at	2.60117e-08	1.03819e-05	+	3.03974	0.00108622	0.0290394	+	1.54984
Gstm3	glutathione S-transferase, mu 3	1427474_s_at	0.000248546	0.00254102	+	0.827251	0.00349288	0.0485281	+	0.589059
BB287469 /// Eif1a /// Gm2016 /// Gm2022 /// Gm2035 /// Gm4027 /// Gm5039 /// Gm5662	expressed sequence BB287469 /// eukaryotic translation initiation factor 1A /// predicted gene 2016 /// predicted pseudogene 2022 /// predicted pseudogene 2035 /// predicted gene 4027 /// eukaryotic translation initiation factor 1A pseudogene /// predicted gene 5662	1427479_at	3.45278e-07	3.41824e-05	-	3.30031	0.00303053	0.045636	+	0.94369
Atf7ip2	activating transcription factor 7 interacting protein 2	1427603_at	0.00113103	0.00766962	-	0.652404	0.0034771	0.04844	+	0.514492
Cdh9	cadherin 9	1427618_at	1.84971e-06	8.91277e-05	+	1.61835	0.000279945	0.015626	+	1.26086
Nfib	nuclear factor I/B	1427680_a_at	8.44515e-08	1.67055e-05	-	2.58512	0.00337115	0.0476472	+	0.417466
Cask	calcium/calmodulin-dependent serine protein kinase (MAGUK family)	1427692_a_at	0.000525045	0.00438033	+	0.765639	0.00165997	0.035199	-	0.64521
Trp53	transformation related protein 53	1427739_a_at	0.000588102	0.00475	-	1.37316	0.0012806	0.0311079	+	0.915543
Klf6	Kruppel-like factor 6	1427742_a_at	5.77007e-05	0.000893053	+	0.868329	0.000803603	0.0250819	+	0.867848
Dnttip2	deoxynucleotidyltransferase, terminal, interacting protein 2	1427882_at	0.00786969	0.0334399	-	0.640143	0.00300946	0.0454527	+	0.583058
Cbr3	carbonyl reductase 3	1427912_at	8.84335e-07	5.81553e-05	+	2.1744	3.36843e-05	0.00733911	+	1.69926
Ugt2b34	UDP glucuronosyltransferase 2 family, polypeptide B34	1427960_at	3.69163e-05	0.000645034	+	2.11429	0.0001347	0.0119122	+	1.19432
Syne2	synaptic nuclear envelope 2	1427982_s_at	6.93229e-06	0.000207881	+	1.52627	0.00130045	0.0312809	-	0.50368
Acsl5	acyl-CoA synthetase long-chain family member 5	1428082_at	2.77766e-06	0.00011403	+	1.54671	0.00228383	0.0400791	+	0.549938
Neat1	nuclear paraspeckle assembly transcript 1 (non-protein coding)	1428083_at	1.09059e-06	6.51568e-05	-	2.02469	0.00144254	0.0330243	+	1.18984
Tmtc4	transmembrane and tetratricopeptide repeat containing 4	1428113_at	0.00777353	0.0331051	+	0.339104	0.00209495	0.0388851	-	0.440682
Sfrp1	secreted frizzled-related protein 1	1428136_at	0.000229136	0.0023944	+	1.26215	0.00171503	0.0357508	-	0.575858
S1pr2	sphingosine-1-phosphate receptor 2	1428176_at	3.46296e-06	0.000130152	-	1.33173	0.00182339	0.0366001	+	0.59345
Cd47	CD47 antigen (Rh-related antigen, integrin-associated signal transducer)	1428187_at	2.4356e-05	0.000479685	+	1.57366	0.000148533	0.0123309	-	0.947036
Rybp	RING1 and YY1 binding protein	1428219_at	0.00759241	0.0325499	-	0.358476	0.000374128	0.0178556	+	0.666925
Klf9	Kruppel-like factor 9	1428288_at	0.000428449	0.00375359	-	0.60511	1.92028e-05	0.00637631	+	1.59534
Klf9	Kruppel-like factor 9	1428289_at	0.000216462	0.00229601	-	0.665411	9.83344e-05	0.0106867	+	1.53083
Pcsk2	proprotein convertase subtilisin/kexin type 2	1428305_at	0.00187504	0.011259	+	0.483073	0.00173021	0.035854	+	0.589943
Eml1	echinoderm microtubule associated protein like 1	1428321_at	3.83425e-06	0.00013901	+	2.41218	0.00149416	0.0335598	-	0.582517
Pik3ip1	phosphoinositide-3-kinase interacting protein 1	1428332_at	0.000142601	0.00170234	+	0.943369	0.00240551	0.0410257	-	0.432218
Btbd11	BTB (POZ) domain containing 11	1428377_at	1.74518e-07	2.49081e-05	-	2.22585	0.00234557	0.0406094	+	0.565261
Zc3hav1	zinc finger CCCH type, antiviral 1	1428378_at	1.27097e-05	0.000307074	-	1.28582	0.00200515	0.0381419	+	0.56377
D4Bwg0951e	DNA segment, Chr 4, Brigham & Women's Genetics 0951 expressed	1428384_at	6.24892e-06	0.000195853	+	2.11517	0.000151379	0.012348	+	1.647
Hipk2	homeodomain interacting protein kinase 2	1428433_at	2.15759e-05	0.00043927	+	1.82043	0.00015282	0.0123646	-	0.831204
Slc25a12	solute carrier family 25 (mitochondrial carrier, Aralar), member 12	1428440_at	1.48174e-07	2.2987e-05	-	2.32726	3.12557e-05	0.00711951	+	1.22546
2810025M15Rik	RIKEN cDNA 2810025M15 gene	1428452_at	5.43941e-05	0.000857173	+	0.977193	0.00182639	0.0366098	+	0.458713
Bcas3	breast carcinoma amplified sequence 3	1428454_at	0.000278179	0.00274954	-	0.639679	0.00349481	0.0485281	+	0.485133
Glipr2	GLI pathogenesis-related 2	1428492_at	0.00627756	0.0282672	-	0.662513	0.000744236	0.0243583	+	0.786978
Alkbh7	alkB, alkylation repair homolog 7 (E. coli)	1428516_a_at	0.000488431	0.00414619	-	0.655554	0.000434222	0.0191279	+	0.70262
Fam115a	family with sequence similarity 115, member A	1428540_at	1.18699e-05	0.000294244	+	1.78	0.00346928	0.0483776	-	0.472395
Nt5e	5' nucleotidase, ecto	1428547_at	1.30266e-07	2.16991e-05	-	2.3087	0.0014419	0.0330243	+	0.551801
Ydjc	YdjC homolog (bacterial)	1428550_at	0.00280536	0.0153307	-	0.437017	0.000530149	0.0209739	+	1.14776
Blvra	biliverdin reductase A	1428580_at	0.00180832	0.0109531	-	0.464146	0.0018601	0.0369681	+	0.893528
Depdc6 /// LOC100505173	DEP domain containing 6 /// hypothetical LOC100505173	1428622_at	0.000610792	0.00487947	+	0.629399	2.09459e-05	0.00637631	+	1.99718
Steap2	six transmembrane epithelial antigen of prostate 2	1428636_at	1.53995e-05	0.000351841	-	1.08803	0.000611357	0.0222361	+	0.908738
Slc35d3	solute carrier family 35, member D3	1428642_at	2.27152e-07	2.81272e-05	+	4.21961	2.86249e-05	0.00695374	+	1.51707
Tor3a	torsin family 3, member A	1428660_s_at	0.000943929	0.00670955	+	0.692987	2.24596e-05	0.00645192	+	1.32839
Hopx	HOP homeobox	1428662_a_at	2.83828e-05	0.000536053	+	1.55617	0.000185993	0.0133035	-	0.811918
2200002D01Rik	RIKEN cDNA 2200002D01 gene	1428671_at	0.00508978	0.024089	-	0.448	0.000315771	0.0165528	+	1.21815
Cds1	CDP-diacylglycerol synthase 1	1428680_at	5.60511e-07	4.45849e-05	+	1.95448	0.00146856	0.0333502	+	0.662397
Syce1	synaptonemal complex central element protein 1	1428685_at	1.79787e-05	0.000390587	-	1.26377	0.00319734	0.0465603	+	1.04839
1700007K13Rik	RIKEN cDNA 1700007K13 gene	1428705_at	1.29445e-06	7.20328e-05	-	2.3522	0.00032691	0.0169082	+	0.882641
Krit1	KRIT1, ankyrin repeat containing	1428730_at	0.00581665	0.026663	-	0.435543	0.000448551	0.019546	-	0.817973
D14Ertd449e	DNA segment, Chr 14, ERATO Doi 449, expressed	1428738_a_at	0.00190508	0.0113984	-	0.45438	0.00052831	0.0209739	+	0.6608
Dmxl2	Dmx-like 2	1428749_at	0.00288216	0.0156326	-	0.417699	0.00275782	0.0435811	-	0.455708
Gpc6	glypican 6	1428774_at	1.59166e-06	8.17431e-05	+	2.28303	0.00115265	0.0299803	-	0.631179
Dmkn	dermokine	1428781_at	2.19525e-05	0.00044438	+	1.16854	0.000901726	0.0266715	+	0.985674
Slc36a1	solute carrier family 36 (proton/amino acid symporter), member 1	1428793_at	0.0006537	0.00513365	+	0.558839	0.00323244	0.0468314	+	0.400488
Mfap3l	microfibrillar-associated protein 3-like	1428804_at	0.000100585	0.00134215	+	1.6475	0.00351041	0.0485802	+	0.511342
Prickle2	prickle homolog 2 (Drosophila)	1428808_at	2.50255e-06	0.000107595	+	1.80606	0.00270502	0.0431795	+	0.414887
Agpat2	1-acylglycerol-3-phosphate O-acyltransferase 2 (lysophosphatidic acid acyltransferase, beta)	1428821_at	1.11482e-05	0.000282945	-	1.11481	0.00285336	0.0444066	+	0.638107
Dusp4	dual specificity phosphatase 4	1428834_at	2.85128e-06	0.000116061	+	1.64739	6.17375e-05	0.00881038	+	1.03387
1300014I06Rik	RIKEN cDNA 1300014I06 gene	1428851_at	5.99077e-05	0.000920731	+	1.28797	0.000772002	0.024589	+	0.651179
Paox	polyamine oxidase (exo-N4-amino)	1428859_at	0.00041964	0.00369652	+	0.773194	0.00107924	0.0289385	+	0.536228
Atp2b1	ATPase, Ca++ transporting, plasma membrane 1	1428937_at	0.000103621	0.00136291	+	0.894359	0.00172296	0.0358133	-	0.479716
Mt2	metallothionein 2	1428942_at	0.00111493	0.00758632	+	0.633994	0.000253365	0.0150922	+	0.835317
Pir	pirin	1429001_at	4.65346e-05	0.000761522	+	0.89372	0.00105071	0.0285299	+	0.600392
Phip	pleckstrin homology domain interacting protein	1429004_at	0.000291942	0.00284569	+	0.696209	0.00240998	0.0410336	-	0.428003
Mfhas1	malignant fibrous histiocytoma amplified sequence 1	1429005_at	1.90539e-06	9.04578e-05	+	1.53455	0.00105251	0.0285372	-	0.578524
Sox11	SRY-box containing gene 11	1429051_s_at	6.0689e-07	4.60797e-05	+	3.36175	0.000885137	0.0264025	-	0.649192
Ptprd	protein tyrosine phosphatase, receptor type, D	1429052_at	3.58639e-05	0.000632082	+	1.40251	0.00246889	0.0414218	-	0.795883
4930506M07Rik	RIKEN cDNA 4930506M07 gene	1429055_at	0.000490597	0.0041591	+	1.22976	0.00359351	0.0490677	-	0.405667
Kif16b	kinesin family member 16B	1429062_at	0.000903783	0.0064922	-	0.788418	0.000265589	0.0153121	+	1.00468
Dip2c	DIP2 disco-interacting protein 2 homolog C (Drosophila)	1429064_at	0.00185375	0.0111638	+	0.459567	0.0023073	0.0402657	+	0.580757
Lbh	limb-bud and heart	1429088_at	1.68996e-05	0.000374724	+	2.01583	2.41029e-05	0.00654859	+	1.4041
2810455D13Rik	RIKEN cDNA 2810455D13 gene	1429096_at	0.000238913	0.00246968	-	0.767537	0.00370971	0.0498567	-	0.394373
Nsun4	NOL1/NOP2/Sun domain family, member 4	1429110_a_at	4.57537e-05	0.000752841	-	1.04323	0.00330614	0.0473698	+	0.414935
Rab27a	RAB27A, member RAS oncogene family	1429123_at	7.85978e-06	0.000225856	-	1.33239	5.27822e-05	0.00835273	+	1.4827
Sox17	SRY-box containing gene 17	1429177_x_at	0.000114877	0.00146014	+	1.027	6.41896e-06	0.00550595	+	3.08932
2410076I21Rik	RIKEN cDNA 2410076I21 gene	1429203_at	5.89913e-07	4.52504e-05	-	2.11494	7.0441e-05	0.00927547	+	1.21432
Rhobtb1	Rho-related BTB domain containing 1	1429206_at	2.51805e-05	0.000491843	-	1.01622	0.00320912	0.0466435	-	0.468302
1190007I07Rik /// 1810014B01Rik	RIKEN cDNA 1190007I07 gene /// RIKEN cDNA 1810014B01 gene	1429259_a_at	0.0104827	0.0416731	+	0.326446	0.000437287	0.0192036	+	0.738918
2210411K11Rik	RIKEN cDNA 2210411K11 gene	1429261_at	0.00401433	0.020081	+	0.410891	3.00153e-05	0.00701255	+	1.3072
Rassf6	Ras association (RalGDS/AF-6) domain family member 6	1429262_at	2.00069e-06	9.27779e-05	+	2.9321	0.000347363	0.0172728	+	1.78846
BC068157	cDNA sequence BC068157	1429269_at	5.30553e-06	0.000173899	+	1.76817	0.00118611	0.0302221	-	0.503728
Lypd6b	LY6/PLAUR domain containing 6B	1429274_at	9.26069e-07	5.9412e-05	+	2.49649	0.00120186	0.0303822	+	1.4662
Ddah1	dimethylarginine dimethylaminohydrolase 1	1429299_at	0.00224285	0.0129377	-	0.444991	0.000504397	0.0206423	+	0.695952
Ror1	receptor tyrosine kinase-like orphan receptor 1	1429312_s_at	0.00242989	0.0137194	+	0.486387	0.00125633	0.030917	+	0.589778
Ror1	receptor tyrosine kinase-like orphan receptor 1	1429313_at	7.75481e-08	1.62554e-05	+	3.7753	1.64692e-05	0.00637631	+	1.65969
Syt11	synaptotagmin XI	1429314_at	8.25125e-06	0.000233609	+	1.28819	0.000932347	0.0269745	-	0.670603
Syt11	synaptotagmin XI	1429315_at	2.72503e-05	0.00051901	+	1.24629	0.000210608	0.0141559	-	0.764841
Rbmxl2	RNA binding motif protein, X-linked-like 2	1429343_at	9.54746e-07	6.07163e-05	-	1.78161	0.000109977	0.0110838	+	0.948365
Rbpms	RNA binding protein gene with multiple splicing	1429359_s_at	0.000615474	0.0049078	+	0.670625	0.000437034	0.0192036	+	0.664481
Lrrc34	leucine rich repeat containing 34	1429366_at	8.97633e-07	5.85878e-05	-	1.78744	3.0066e-05	0.00701255	+	1.56996
Sox11	SRY-box containing gene 11	1429372_at	6.42098e-09	6.60142e-06	+	4.07135	0.000404924	0.0185089	-	0.713568
Nanog	Nanog homeobox	1429388_at	3.73738e-07	3.54862e-05	-	2.72198	3.59505e-05	0.00760733	+	3.51399
Rnf125	ring finger protein 125	1429399_at	1.12833e-06	6.65215e-05	-	1.95551	0.000273315	0.0154702	+	0.756359
Cpm	carboxypeptidase M	1429413_at	0.00455701	0.0220948	-	0.449029	0.000709334	0.0237522	+	0.894557
Chsy3	chondroitin sulfate synthase 3	1429417_at	0.00192883	0.0115128	+	0.958407	0.00158552	0.0343996	-	1.04307
Tcf7l2	transcription factor 7-like 2, T-cell specific, HMG-box	1429427_s_at	0.00626047	0.02821	+	0.715876	6.50066e-05	0.00893798	-	1.13823
Tcf7l2	transcription factor 7-like 2, T-cell specific, HMG-box	1429428_at	0.0010405	0.007213	+	0.519583	0.000158903	0.0124442	-	0.95936
Prkaa2	protein kinase, AMP-activated, alpha 2 catalytic subunit	1429463_at	0.000748691	0.00565175	+	0.942194	0.00293927	0.0449369	+	1.15091
Prkaa2	protein kinase, AMP-activated, alpha 2 catalytic subunit	1429464_at	0.00321612	0.0169828	+	0.543053	0.00196643	0.0377851	+	0.505181
6720463M24Rik	RIKEN cDNA 6720463M24 gene	1429478_at	0.000587537	0.00474714	-	0.75285	0.000337985	0.0171661	-	1.21796
Calcoco2	calcium binding and coiled-coil domain 2	1429483_at	2.16272e-09	5.49855e-06	-	5.06569	0.00101572	0.0280615	+	1.36847
4933402E13Rik	RIKEN cDNA 4933402E13 gene	1429511_at	4.42763e-06	0.000154559	+	2.3224	0.000677584	0.0232707	+	0.781971
Brd8	bromodomain containing 8	1429526_at	0.000736426	0.00558517	-	0.763081	0.00354497	0.0487863	-	1.1499
6330407I18Rik	RIKEN cDNA 6330407I18 gene	1429579_at	0.000362776	0.00332484	+	0.87045	0.00056634	0.0215142	-	0.758088
Dppa4	developmental pluripotency associated 4	1429597_at	1.43103e-05	0.000336764	-	1.12672	9.08574e-06	0.00550595	+	1.8224
6330407J23Rik	RIKEN cDNA 6330407J23 gene	1429628_at	0.000381823	0.00345171	+	0.989908	0.00177944	0.036167	-	0.552524
Fam198b	family with sequence similarity 198, member B	1429637_at	0.0042159	0.0208603	+	0.956142	0.00019117	0.0134298	+	1.42327
Gpcpd1	glycerophosphocholine phosphodiesterase GDE1 homolog (S. cerevisiae)	1429639_at	0.000354979	0.00327938	-	0.989012	0.00341388	0.0479793	-	1.11173
Anubl1	AN1, ubiquitin-like, homolog (Xenopus laevis)	1429642_at	5.7484e-05	0.000890941	+	1.15248	0.00208184	0.0387971	-	0.482085
Phactr3	phosphatase and actin regulator 3	1429651_at	0.00208854	0.0122268	+	0.704976	0.000308428	0.0164502	+	0.828327
Dppa2	developmental pluripotency associated 2	1429654_at	7.4063e-08	1.59063e-05	-	2.62758	1.25348e-06	0.00439891	+	2.9158
Mageb16	melanoma antigen family B, 16	1429701_at	5.7918e-06	0.00018526	-	1.37822	2.80759e-06	0.00550595	+	2.61744
Qk	quaking	1429735_at	0.00134017	0.00871441	-	0.588121	0.00317348	0.0464698	-	0.614015
1700017B05Rik	RIKEN cDNA 1700017B05 gene	1429758_at	0.00010046	0.00134128	+	0.809862	0.000162222	0.0125553	+	1.03368
Dtna	dystrobrevin alpha	1429768_at	0.00371737	0.0189165	+	0.699883	0.000717349	0.0238656	-	1.02974
Optn	optineurin	1429778_at	1.18028e-05	0.000293612	+	1.89272	0.000421505	0.0188758	+	1.07768
Mapk1ip1l	Mitogen-activated protein kinase 1 interacting protein 1-like	1429784_at	0.0069443	0.0304191	-	0.507998	0.00189952	0.0374106	-	1.1713
Sohlh2	spermatogenesis and oogenesis specific basic helix-loop-helix 2	1429817_at	3.69402e-06	0.000135561	-	2.02002	0.00308051	0.0458679	+	0.762489
2410012M07Rik	RIKEN cDNA 2410012M07 gene	1429818_at	0.00194666	0.0115899	-	0.524053	0.00011719	0.0112262	+	0.943752
2610005L07Rik	cadherin 11 pseudogene	1429882_at	0.00761791	0.0326314	-	0.551013	0.00183301	0.0366866	-	1.72602
Capsl	calcyphosine-like	1429891_at	2.23878e-05	0.000450966	-	1.19422	1.12714e-05	0.00592866	+	1.75932
Il17rd	interleukin 17 receptor D	1429893_at	0.00035124	0.0032579	+	0.988415	0.000931237	0.0269745	+	0.617678
4930566F21Rik	RIKEN cDNA 4930566F21 gene	1429932_at	0.000195592	0.00213852	-	0.992558	6.29525e-05	0.00881038	+	1.41603
Utp23	UTP23, small subunit (SSU) processome component, homolog (yeast)	1429937_at	0.00102435	0.00713504	-	0.659839	0.00330951	0.0473698	+	0.414195
Cdc73	cell division cycle 73, Paf1/RNA polymerase II complex component, homolog (S. cerevisiae)	1429940_at	0.00109437	0.00748401	-	0.507147	0.00156929	0.0343122	-	0.558594
Tbx18	T-box18	1429974_at	0.0104141	0.0414809	-	0.393823	0.00135691	0.032048	+	0.740299
9930013L23Rik	RIKEN cDNA 9930013L23 gene	1429987_at	6.77742e-07	4.96215e-05	+	2.58721	0.000361794	0.0175378	+	1.44736
Acbd7	acyl-Coenzyme A binding domain containing 7	1430107_at	0.00217537	0.0126221	-	0.671693	0.000229145	0.0145164	+	0.781625
2810043O03Rik	RIKEN cDNA 2810043O03 gene	1430195_at	0.000890674	0.00641698	+	0.711774	0.000526964	0.0209739	-	2.5242
2610020H08Rik	RIKEN cDNA 2610020H08 gene	1430214_a_at	0.0116687	0.0451811	-	0.318793	0.00355485	0.0488335	-	0.456223
Me1	malic enzyme 1, NADP(+)-dependent, cytosolic	1430307_a_at	4.91527e-07	4.08257e-05	+	2.43754	0.000194966	0.0135697	+	0.966851
4833412C15Rik	RIKEN cDNA 4833412C15 gene	1430360_at	0.00516026	0.0243419	-	0.398103	0.00246964	0.0414218	-	0.779253
Atf7ip2	activating transcription factor 7 interacting protein 2	1430364_at	0.00024803	0.00253775	-	0.999241	0.00173706	0.0358878	+	0.661141
1700019D03Rik	RIKEN cDNA 1700019D03 gene	1430368_s_at	2.87844e-05	0.000542167	-	1.035	0.000623761	0.0223859	+	1.50469
Nrcam	neuron-glia-CAM-related cell adhesion molecule	1430583_at	0.00110167	0.00752138	+	0.897104	1.85135e-05	0.00637631	-	1.35483
Dab2	disabled homolog 2 (Drosophila)	1430604_a_at	2.1955e-08	9.52108e-06	+	3.05845	2.66278e-05	0.00668268	+	1.31611
Patl2	protein associated with topoisomerase II homolog 2 (yeast)	1430735_at	0.000830796	0.00609561	+	0.91696	0.00178453	0.0362052	+	1.20539
A430106A12Rik	RIKEN cDNA A430106A12 gene	1430774_at	0.0044378	0.0216823	-	0.521825	0.00334491	0.0475019	-	0.746265
8030425K09Rik	RIKEN cDNA 8030425K09 gene	1430877_at	0.0130803	0.0493009	-	0.370419	0.000168947	0.012745	-	1.88014
Prss23	protease, serine, 23	1431057_a_at	3.90127e-06	0.000140873	+	2.26711	8.80986e-06	0.00550595	-	2.28544
Rbm4b	RNA binding motif protein 4B	1431113_at	0.000411509	0.00364412	-	0.699553	0.00136593	0.0321528	-	0.756662
Enah	enabled homolog (Drosophila)	1431162_a_at	6.86925e-05	0.00102113	-	1.51846	0.00298295	0.0453195	-	0.812604
Pgap1	post-GPI attachment to proteins 1	1431169_at	0.0125734	0.0478451	+	0.424653	0.00361299	0.0491959	+	0.685324
Efna3	ephrin A3	1431170_at	4.83271e-06	0.00016388	+	1.58151	0.00280561	0.0440125	+	0.471852
Chmp4c	chromatin modifying protein 4C	1431176_at	0.0025472	0.0142198	-	0.42905	0.00106854	0.0287715	+	0.890166
Taf4b	TAF4B RNA polymerase II, TATA box binding protein (TBP)-associated factor	1431193_at	0.000697779	0.00536673	-	0.644299	0.00110607	0.0293094	+	0.583545
Lrrc3	leucine rich repeat containing 3	1431251_at	0.000355337	0.00327977	+	1.11404	0.00209614	0.0388885	+	0.451341
Sgip1	SH3-domain GRB2-like (endophilin) interacting protein 1	1431300_at	0.000238384	0.00246591	+	1.03839	0.00154906	0.0341072	-	2.08881
Itch	itchy, E3 ubiquitin protein ligase	1431316_at	0.000643316	0.00507753	-	1.04893	0.00322692	0.0468116	-	1.14595
Lrrk2	leucine-rich repeat kinase 2	1431394_a_at	1.27329e-06	7.16192e-05	+	1.8205	8.69694e-05	0.0101772	+	2.09305
Cxxc5	CXXC finger 5	1431469_a_at	0.000536769	0.00445097	+	0.862375	0.00159955	0.0345835	+	0.555606
4930526L06Rik	RIKEN cDNA 4930526L06 gene	1431632_at	0.000548558	0.00452047	+	0.598907	2.96844e-06	0.00550595	+	2.0643
4930526L06Rik	RIKEN cDNA 4930526L06 gene	1431633_x_at	0.0010657	0.00733917	+	0.697383	0.000210319	0.0141559	+	1.43669
LOC73899	hypothetical LOC73899	1431688_at	1.61681e-06	8.21893e-05	-	1.78421	0.00220673	0.0396641	+	0.503356
Pdzk1	PDZ domain containing 1	1431701_a_at	4.29345e-08	1.28092e-05	+	3.10403	0.000291609	0.0159144	+	1.63786
Hmgn3	high mobility group nucleosomal binding domain 3	1431777_a_at	7.12649e-06	0.000211873	+	1.4741	0.000474096	0.0200266	-	1.0491
1190003J15Rik	RIKEN cDNA 1190003J15 gene	1431786_s_at	2.3459e-06	0.000103728	-	1.78799	0.0024342	0.0412469	+	0.811064
Rhpn2	rhophilin, Rho GTPase binding protein 2	1431805_a_at	9.48547e-06	0.000255435	+	1.42522	0.00115906	0.0300429	+	0.505716
Kcnmb2	potassium large conductance calcium-activated channel, subfamily M, beta member 2	1431844_at	0.000621767	0.00494661	+	0.788269	0.00215943	0.0393359	+	0.656418
Zfp819	zinc finger protein 819	1431865_a_at	0.000181146	0.00202622	-	1.29211	0.000419028	0.0188531	+	0.650745
Mina	myc induced nuclear antigen	1431939_a_at	0.00710012	0.0309423	-	0.419206	0.00168755	0.0354793	+	0.492667
Zmynd17	zinc finger, MYND domain containing 17	1432001_at	0.0123932	0.0473201	+	0.329511	0.00128603	0.0311079	-	0.631033
Golga1	golgi autoantigen, golgin subfamily a, 1	1432054_at	0.00857733	0.0356905	-	0.471609	0.00220901	0.0396641	-	0.557388
Snrpn	small nuclear ribonucleoprotein N	1432096_at	0.000649282	0.00511006	+	0.765267	0.000997787	0.0278616	+	0.552397
Mtus2	microtubule associated tumor suppressor candidate 2	1432205_a_at	1.83808e-05	0.000396458	-	1.01554	0.000335509	0.0171174	+	0.686905
Prrx2	paired related homeobox 2	1432331_a_at	0.0013293	0.00867072	-	0.584375	0.000244345	0.0148414	-	0.917625
Aplp2	amyloid beta (A4) precursor-like protein 2	1432344_a_at	0.00258322	0.0143959	+	0.558695	0.00134857	0.0319441	+	0.582714
Apoe	apolipoprotein E	1432466_a_at	2.63161e-05	0.000506781	+	1.10226	0.00071676	0.0238656	+	0.854327
Krtcap3	keratinocyte associated protein 3	1432474_a_at	0.00345071	0.0178865	+	0.515961	0.000416844	0.0188531	+	0.780993
Boll	bol, boule-like (Drosophila)	1432529_at	0.00394676	0.0198089	+	0.41848	0.00269273	0.0431231	+	0.564083
Pappa	pregnancy-associated plasma protein A	1432591_at	0.00240958	0.0136474	+	0.689341	0.00295133	0.0450243	+	1.87374
2900011L18Rik	RIKEN cDNA 2900011L18 gene	1432757_at	0.00789731	0.0335193	+	0.534822	0.000206573	0.01401	-	2.29874
AI467606	expressed sequence AI467606	1433465_a_at	1.06523e-05	0.000275003	-	1.23621	0.00115475	0.0299933	+	0.512738
6430527G18Rik	RIKEN cDNA 6430527G18 gene	1433468_at	3.70324e-05	0.000645814	-	1.01107	7.38956e-05	0.00946808	+	0.969928
Fkbp14	FK506 binding protein 14	1433481_at	2.41668e-06	0.000105218	-	1.74828	0.000506053	0.0206547	-	0.669166
Radil	Ras association and DIL domains	1433523_at	0.000204467	0.0022092	-	0.900777	0.000701831	0.0236395	+	1.09043
Cbx7	chromobox homolog 7	1433557_at	0.00392441	0.0197209	-	0.463947	0.000589159	0.0219389	+	0.970146
Serinc5	serine incorporator 5	1433571_at	4.90405e-06	0.000165305	+	2.65055	0.00249294	0.0415943	+	0.809334
Tmem30b	transmembrane protein 30B	1433579_at	2.07358e-08	9.07966e-06	+	3.05892	1.32896e-05	0.00610962	+	1.73023
Dnajc6	DnaJ (Hsp40) homolog, subfamily C, member 6	1433596_at	2.82637e-06	0.000115569	-	1.40251	7.75118e-06	0.00550595	+	1.91185
Cbln4	cerebellin 4 precursor protein	1433607_at	4.56336e-07	3.92328e-05	+	2.24426	0.000459353	0.0196981	+	0.692228
Ube2q2	ubiquitin-conjugating enzyme E2Q (putative) 2	1433664_at	0.000861727	0.00626245	-	0.566875	0.00351352	0.0485935	+	0.50483
Emp2	epithelial membrane protein 2	1433670_at	0.000168821	0.00192711	+	0.981923	0.000260867	0.0151705	+	0.99965
Chchd10	coiled-coil-helix-coiled-coil-helix domain containing 10	1433720_s_at	0.000627828	0.00498427	-	0.705314	2.94144e-05	0.00701255	+	1.95006
Akap13	A kinase (PRKA) anchor protein 13	1433722_at	0.000327835	0.00310689	+	0.634427	0.000831009	0.0255657	-	0.687591
Cd38	CD38 antigen	1433741_at	2.57119e-06	0.000109091	-	1.82823	0.000156618	0.012384	+	1.49277
Lrtm2	leucine-rich repeats and transmembrane domains 2	1433744_at	1.80231e-05	0.000390986	+	1.07874	0.000449713	0.019548	+	1.04049
Palld	palladin, cytoskeletal associated protein	1433768_at	0.000176003	0.0019825	-	0.71551	0.000105835	0.0109107	-	0.99557
Dpysl2	dihydropyrimidinase-like 2	1433770_at	1.31414e-07	2.17102e-05	+	2.47977	0.00255898	0.0420405	-	0.433007
Lhfp	lipoma HMGIC fusion partner	1433776_at	0.000942821	0.00670485	-	0.652507	0.000173242	0.0128934	-	1.02988
Ldb3	LIM domain binding 3	1433783_at	0.00209669	0.0122638	+	0.629002	0.00352515	0.0486247	+	0.699641
Mobp	myelin-associated oligodendrocytic basic protein	1433785_at	0.000116237	0.00147218	-	2.16909	0.000789557	0.0248465	-	0.672309
Tgfbr3	transforming growth factor, beta receptor III	1433795_at	5.27649e-08	1.35213e-05	+	2.76368	2.22861e-05	0.00644312	+	1.25136
Lix1l	Lix1-like	1433812_at	0.000245711	0.00252203	-	0.924099	0.002492	0.0415943	-	0.536796
Jakmip1	janus kinase and microtubule interacting protein 1	1433815_at	3.91331e-05	0.000671591	+	1.19693	0.000396784	0.0183731	+	1.36729
Dusp9	dual specificity phosphatase 9	1433844_a_at	2.93675e-05	0.000549761	-	1.4723	0.000633722	0.0225941	+	0.635546
Dusp9	dual specificity phosphatase 9	1433845_x_at	4.73093e-06	0.000161155	-	1.91801	0.000272896	0.0154702	+	1.00065
Aff3	AF4/FMR2 family, member 3	1433939_at	1.27507e-06	7.16192e-05	+	2.45302	0.00072894	0.0240146	+	0.623914
Myo6	myosin VI	1433942_at	2.25018e-08	9.66529e-06	+	3.3332	0.000862158	0.0260968	+	0.681391
Megf9	multiple EGF-like-domains 9	1433968_a_at	0.00187785	0.0112729	+	1.42016	0.00262859	0.0427506	-	0.647244
Hs3st3b1	heparan sulfate (glucosamine) 3-O-sulfotransferase 3B1	1433977_at	1.24561e-05	0.00030416	-	2.2582	0.000768569	0.0245317	-	1.47133
Usp28	ubiquitin specific peptidase 28	1433982_at	0.000326856	0.00309904	+	0.742895	0.00276958	0.0436945	+	0.492158
Cnksr3	Cnksr family member 3	1433983_at	1.26054e-07	2.15346e-05	+	2.36658	0.00334092	0.0474983	+	0.445727
Dhps	deoxyhypusine synthase	1434004_at	0.00334159	0.0174472	-	0.412432	0.000355157	0.0175251	+	0.689042
Znrf2	zinc and ring finger 2	1434016_at	0.000428797	0.00375591	-	0.756156	0.00151156	0.0336325	+	0.552607
---	---	1434025_at	5.65391e-07	4.46186e-05	-	2.04477	9.50872e-06	0.00550595	+	1.78071
Kat2b	K(lysine) acetyltransferase 2B	1434037_s_at	2.65879e-06	0.000111134	-	1.45564	0.000413485	0.0187339	+	1.09222
B230312A22Rik	RIKEN cDNA B230312A22 gene	1434059_at	0.000242114	0.00249533	-	0.652273	0.00093302	0.0269745	-	0.536023
Lphn2	latrophilin 2	1434111_at	2.10114e-05	0.000433616	+	1.92497	0.00116489	0.0300558	-	0.636418
Lphn2	latrophilin 2	1434112_at	2.65624e-05	0.000510786	+	1.70208	0.000615964	0.0222793	-	0.608608
Lhfpl2	lipoma HMGIC fusion partner-like 2	1434129_s_at	6.11389e-06	0.000192558	+	1.60756	3.98295e-05	0.00773506	+	1.27466
Lhfpl2	lipoma HMGIC fusion partner-like 2	1434130_at	0.000125768	0.00155917	+	0.814676	0.000527525	0.0209739	+	1.06913
Higd1c /// Mettl7a1 /// Mettl7a2	HIG1 domain family, member 1C /// methyltransferase like 7A1 /// methyltransferase like 7A2	1434150_a_at	2.90658e-05	0.00054598	+	1.29133	0.000672582	0.0232267	+	1.23106
Mettl7a1	methyltransferase like 7A1	1434151_at	4.62526e-05	0.000759388	+	1.15828	0.000340813	0.0171935	+	1.02686
Shb	src homology 2 domain-containing transforming protein B	1434153_at	9.04703e-07	5.8794e-05	+	1.90069	3.21913e-05	0.00729578	+	1.60789
Clic6	chloride intracellular channel 6	1434165_at	4.45527e-08	1.28092e-05	+	3.75734	0.000162935	0.0125783	+	0.943408
Prss35	protease, serine, 35	1434195_at	0.00223884	0.0129207	+	0.744559	1.28673e-05	0.00610962	+	1.49747
Fam107a	family with sequence similarity 107, member A	1434202_a_at	0.00273348	0.0150326	+	0.669541	0.00140499	0.0324623	+	0.521618
Prkch	protein kinase C, eta	1434248_at	0.000419437	0.00369588	-	0.609609	0.00246686	0.0414213	+	0.470939
F630110N24Rik	RIKEN cDNA F630110N24 gene	1434263_at	0.00422125	0.0208785	+	0.541647	0.00183348	0.0366866	+	0.469701
Rasgrp1	RAS guanyl releasing protein 1	1434295_at	0.000556708	0.00456345	+	0.601982	0.000532705	0.0210055	-	1.07471
Fam84b	family with sequence similarity 84, member B	1434301_at	6.69799e-08	1.51057e-05	+	4.65184	0.00316724	0.0464538	+	0.803006
Sfmbt2	Scm-like with four mbt domains 2	1434353_at	7.55253e-06	0.000219052	-	1.84959	1.29966e-05	0.00610962	+	1.56775
Cryab	crystallin, alpha B	1434369_a_at	0.0116917	0.0452247	+	1.00687	3.15278e-06	0.00550595	+	2.78425
Mxd4	Max dimerization protein 4	1434378_a_at	0.00989232	0.0398636	+	0.524725	0.00128627	0.0311079	-	0.53642
Nrip1	nuclear receptor interacting protein 1	1434384_at	0.000138141	0.0016672	-	0.813574	0.000235166	0.0147088	-	0.74761
Spred2	sprouty-related, EVH1 domain containing 2	1434403_at	0.00027794	0.00274839	-	0.741379	0.00181275	0.0364639	+	0.523116
Crybg3	beta-gamma crystallin domain containing 3	1434410_at	0.00242518	0.013707	-	0.620882	8.71019e-05	0.0101772	+	1.26036
Met	met proto-oncogene	1434447_at	5.08146e-08	1.33657e-05	+	2.78982	0.00059277	0.0220023	+	0.643026
Rundc3b	RUN domain containing 3B	1434456_at	0.00971373	0.0393053	+	0.325104	0.00211501	0.0389976	-	0.505215
Syt13	synaptotagmin XIII	1434470_at	8.21473e-06	0.000232721	+	1.77694	0.000235467	0.0147088	+	0.787947
Heca	headcase homolog (Drosophila)	1434477_at	1.51638e-05	0.000348396	+	1.13466	0.00337895	0.0477125	+	0.572932
Ldhb	lactate dehydrogenase B	1434499_a_at	7.47199e-06	0.000217308	+	1.2268	2.4433e-05	0.00659853	+	1.33939
Odz4	odd Oz/ten-m homolog 4 (Drosophila)	1434530_at	7.60261e-07	5.25897e-05	-	1.86469	0.00137881	0.0322387	-	0.611281
Slco3a1	solute carrier organic anion transporter family, member 3a1	1434537_at	0.00140087	0.00900781	+	1.04275	0.000154475	0.0123666	-	0.96348
Stx3	syntaxin 3	1434559_at	1.67356e-08	8.59284e-06	+	3.84274	4.38037e-06	0.00550595	+	1.8034
Bend3	BEN domain containing 3	1434570_at	8.07477e-06	0.000229952	+	1.19222	0.00206494	0.0387077	+	0.48241
Erc2	ELKS/RAB6-interacting/CAST family member 2	1434582_at	0.000820838	0.00604221	+	0.807152	0.00131449	0.0313677	-	0.505886
Erbb3	v-erb-b2 erythroblastic leukemia viral oncogene homolog 3 (avian)	1434606_at	0.00317481	0.0168198	-	0.573526	1.61225e-05	0.00637631	+	1.55406
1810013L24Rik /// LOC100503807	RIKEN cDNA 1810013L24 gene /// hypothetical protein LOC100503807	1434613_at	0.000554901	0.00455254	-	0.779068	0.00195416	0.0377715	-	0.52146
Rhpn2	rhophilin, Rho GTPase binding protein 2	1434628_a_at	6.45096e-06	0.000199567	+	1.57961	0.00214769	0.0392988	+	0.474183
Hsd17b11	hydroxysteroid (17-beta) dehydrogenase 11	1434642_at	0.000722274	0.00550258	+	0.547281	6.94792e-06	0.00550595	+	2.41658
Cldn3	claudin 3	1434651_a_at	0.000742393	0.00561491	+	0.84922	0.000118703	0.0112716	+	1.26226
Aga	aspartylglucosaminidase	1434665_at	0.000301673	0.00291718	+	0.805267	0.00162965	0.0348665	+	0.531438
Lyst	lysosomal trafficking regulator	1434674_at	0.0003877	0.00348459	-	0.972137	0.000700356	0.0236251	-	0.677668
Ncan	neurocan	1434679_at	2.06725e-06	9.44631e-05	+	2.03929	0.000548143	0.0212051	-	0.613207
Lclat1	lysocardiolipin acyltransferase 1	1434690_at	3.56633e-05	0.000629779	-	1.12346	0.00147631	0.0334167	-	0.487966
Nrcam	neuron-glia-CAM-related cell adhesion molecule	1434709_at	1.95395e-07	2.65437e-05	+	3.67062	4.41507e-05	0.00785215	-	1.13935
Hlf	hepatic leukemia factor	1434736_at	0.00215832	0.0125425	+	0.746747	0.00193438	0.0376989	+	0.589475
Fmr1nb	fragile X mental retardation 1 neighbor	1434739_at	0.000550369	0.00453004	+	0.676847	0.00061067	0.0222361	+	0.595683
Aifm3	apoptosis-inducing factor, mitochondrion-associated 3	1434742_s_at	1.25957e-05	0.000305912	+	1.55577	0.00291922	0.044877	+	0.738443
LOC100044751	hypothetical LOC100044751	1434752_at	0.00525964	0.024697	-	0.47568	0.00031024	0.0164599	-	0.911473
5430421B17	hypothetical protein 5430421B17	1434756_at	7.79477e-05	0.00112138	+	1.24913	0.000238417	0.0147118	-	0.956564
Lrrtm3	leucine rich repeat transmembrane neuronal 3	1434761_at	0.00264775	0.0146613	-	0.526173	0.000104008	0.0108751	-	1.02918
Prkaa2	protein kinase, AMP-activated, alpha 2 catalytic subunit	1434766_at	0.000685149	0.00530746	+	1.04767	1.89192e-05	0.00637631	+	1.74632
Sema5a	sema domain, seven thrombospondin repeats (type 1 and type 1-like), transmembrane domain (TM) and short cytoplasmic domain, (semaphorin) 5A	1434776_at	3.8033e-06	0.000138548	+	1.35777	0.00208115	0.0387971	-	0.568765
Fzd3	frizzled homolog 3 (Drosophila)	1434788_at	4.28392e-05	0.00071673	+	1.02501	3.89259e-05	0.00766637	-	1.10957
Kirrel	kin of IRRE like (Drosophila)	1434797_at	8.7644e-05	0.00122082	-	1.79647	0.000526218	0.0209739	-	0.683162
Mapkapk3	mitogen-activated protein kinase-activated protein kinase 3	1434815_a_at	0.000869323	0.00630242	+	0.579991	7.88929e-05	0.00969522	+	1.16013
Crb3	crumbs homolog 3 (Drosophila)	1434851_s_at	6.98254e-08	1.53619e-05	+	3.3654	0.000716448	0.0238656	+	1.82184
Ankrd44	ankyrin repeat domain 44	1434856_at	4.37068e-07	3.86885e-05	-	1.90024	0.00291331	0.044877	-	0.567229
Cpt1a	carnitine palmitoyltransferase 1a, liver	1434866_x_at	6.21442e-07	4.68145e-05	-	1.9662	0.000307651	0.01644	+	1.53961
Acap1	ArfGAP with coiled-coil, ankyrin repeat and PH domains 1	1434873_a_at	1.34635e-06	7.36915e-05	-	1.63219	0.00215306	0.0393335	+	0.483323
Hmgn3	high mobility group nucleosomal binding domain 3	1434875_a_at	3.81012e-06	0.000138548	+	1.38534	0.00141853	0.0327192	-	0.945376
Cobl	cordon-bleu	1434917_at	4.3617e-08	1.28092e-05	-	3.0899	0.000788702	0.0248465	+	0.867335
Evl	Ena-vasodilator stimulated phosphoprotein	1434920_a_at	0.000387983	0.00348619	+	0.707071	0.000756963	0.0245317	-	0.587607
Iqgap1	IQ motif containing GTPase activating protein 1	1434998_at	0.000204173	0.0022072	+	0.70467	0.00308409	0.0458725	+	0.409416
Trak2	trafficking protein, kinesin binding 2	1435016_at	0.000284544	0.0027953	-	0.797292	0.000569169	0.0215534	+	0.605108
Spock2	sparc/osteonectin, cwcv and kazal-like domains proteoglycan 2	1435026_at	0.000529971	0.00441	+	0.663801	6.66515e-05	0.00900014	+	1.19004
C730049O14Rik	RIKEN cDNA C730049O14 gene	1435084_at	1.3671e-07	2.19483e-05	-	2.26764	0.000827237	0.0255019	+	0.853937
Unc5b	unc-5 homolog B (C. elegans)	1435110_at	1.46873e-06	7.74748e-05	+	1.52951	0.000211265	0.014179	+	1.05272
Whsc1	Wolf-Hirschhorn syndrome candidate 1 (human)	1435136_at	0.000122361	0.00152912	+	0.787546	9.53418e-05	0.0105967	-	1.03718
AU018091	expressed sequence AU018091	1435154_at	5.14547e-08	1.33657e-05	-	2.75084	4.62994e-05	0.00800527	+	1.94907
Cntn2	contactin 2	1435165_at	0.000411737	0.00364542	+	1.21381	0.000685673	0.0233922	+	0.65762
Cntn2	contactin 2	1435166_at	0.00916673	0.0375708	+	0.348371	0.000480603	0.0201665	+	0.683455
Eomes	eomesodermin homolog (Xenopus laevis)	1435172_at	1.70483e-06	8.4507e-05	+	2.59787	8.84571e-05	0.0102427	+	2.6245
Id2	inhibitor of DNA binding 2	1435176_a_at	0.000147696	0.0017495	+	1.90765	0.000122961	0.0114623	-	1.09774
Sox3	SRY-box containing gene 3	1435192_at	4.05222e-09	5.76419e-06	+	4.24869	0.00362796	0.0492728	-	0.627696
A230050P20Rik	RIKEN cDNA A230050P20 gene	1435193_at	0.000870724	0.00630953	-	0.578435	0.00173339	0.035854	+	0.686785
Nhlrc1	NHL repeat containing 1	1435213_at	6.93227e-06	0.000207881	-	1.82581	0.000833263	0.0255875	+	0.910885
Gm7969	predicted gene 7969	1435217_at	5.24362e-06	0.000172496	-	2.93621	0.00242711	0.0411678	+	0.516259
Bcl11b	B-cell leukemia/lymphoma 11B	1435227_at	8.77106e-06	0.000243286	+	1.4822	0.000491878	0.0203381	+	1.33309
Gls2	glutaminase 2 (liver, mitochondrial)	1435245_at	0.000130973	0.0016056	-	0.980291	0.000152285	0.0123529	+	0.831435
A430108E01Rik /// LOC100504289	RIKEN cDNA A430108E01 gene /// hypothetical LOC100504289	1435267_at	0.00372088	0.0189301	-	0.531708	0.00290599	0.0448692	-	1.13276
AI452195	expressed sequence AI452195	1435280_at	2.51506e-05	0.000491472	+	1.08731	0.00331664	0.0474117	+	0.855692
Rtn4	reticulon 4	1435284_at	0.00607835	0.0275711	-	0.526803	0.00351644	0.048604	-	1.1212
Dopey1	dopey family member 1	1435295_at	0.0023409	0.0133576	-	0.431578	0.000735971	0.0241932	+	0.573122
Taf4b	TAF4B RNA polymerase II, TATA box binding protein (TBP)-associated factor	1435302_at	0.000190934	0.00210238	-	0.913306	0.00158647	0.0343996	+	0.524972
Taf4b	TAF4B RNA polymerase II, TATA box binding protein (TBP)-associated factor	1435303_at	0.000131077	0.00160644	-	0.79269	0.00218207	0.0395161	+	0.536744
Fut9	fucosyltransferase 9	1435308_at	0.000352621	0.00326584	+	0.763719	0.000589564	0.0219389	-	0.827218
Lpgat1	lysophosphatidylglycerol acyltransferase 1	1435326_at	0.00172071	0.0105471	+	0.46183	0.00103317	0.0282489	+	0.704119
Lpgat1	lysophosphatidylglycerol acyltransferase 1	1435327_at	0.00242604	0.013708	+	0.46749	0.000621606	0.0223565	+	0.85253
Gnptab	N-acetylglucosamine-1-phosphate transferase, alpha and beta subunits	1435335_a_at	2.45191e-05	0.000482265	+	0.961791	0.00263489	0.0427506	+	0.451021
Cdk6	cyclin-dependent kinase 6	1435338_at	0.00654237	0.0291079	-	0.463488	6.24137e-05	0.00881038	+	1.1698
Ndn	necdin	1435382_at	3.04881e-06	0.000120618	+	2.12503	0.00138994	0.03228	-	0.610412
Ndn	necdin	1435383_x_at	2.17504e-06	9.80965e-05	+	1.99547	0.00147981	0.0334372	-	0.59708
Zbtb44	zinc finger and BTB domain containing 44	1435397_at	8.4869e-06	0.000237639	-	1.25483	0.000554034	0.0212644	-	0.817072
AI464131	expressed sequence AI464131	1435417_at	0.000121831	0.00152461	+	0.770991	0.00240063	0.0409745	+	0.487514
Epas1	endothelial PAS domain protein 1	1435436_at	0.000990927	0.00696351	-	1.21735	0.000218556	0.0143481	+	2.65392
Iffo2	intermediate filament family orphan 2	1435455_at	0.000715749	0.00547043	-	0.613705	0.0022361	0.039909	+	0.494111
Pdzd4	PDZ domain containing 4	1435457_at	9.1581e-07	5.90056e-05	+	1.87078	4.69512e-05	0.00803606	+	1.28736
Myo1d	myosin ID	1435463_s_at	0.000401038	0.00357243	+	0.642016	0.00150808	0.0335882	+	1.04595
Pak3	p21 protein (Cdc42/Rac)-activated kinase 3	1435486_at	7.85831e-07	5.33933e-05	+	3.2045	0.000168987	0.012745	-	0.801857
Socs6	suppressor of cytokine signaling 6	1435492_at	4.64228e-06	0.000159057	+	1.46989	0.00194738	0.0377496	-	0.802074
Dsp	desmoplakin	1435493_at	3.66998e-06	0.000135118	+	1.32006	0.00341048	0.0479476	+	0.583868
Dsp	desmoplakin	1435494_s_at	6.44402e-06	0.000199567	+	1.34014	0.000281461	0.0156847	+	0.749562
Clip4	CAP-GLY domain containing linker protein family, member 4	1435504_at	1.709e-05	0.000377091	-	1.13578	0.00277262	0.0437078	-	0.977528
Msi2	Musashi homolog 2 (Drosophila)	1435520_at	0.00875862	0.0362373	+	0.372345	0.000541044	0.021127	-	0.669171
Pdzd2	PDZ domain containing 2	1435553_at	0.000177201	0.00199314	-	1.47131	0.000164911	0.0126276	-	1.31835
Hapln4	hyaluronan and proteoglycan link protein 4	1435650_at	0.000101194	0.0013467	+	0.779565	0.00115265	0.0299803	+	0.528116
Optn	optineurin	1435679_at	4.94968e-07	4.09214e-05	+	2.23381	0.00326604	0.0470613	+	1.19433
Dpp7	dipeptidylpeptidase 7	1435680_a_at	0.000187922	0.00207732	+	0.719368	0.000959189	0.0273819	+	0.738433
Cyyr1	cysteine and tyrosine-rich protein 1	1435701_at	7.05206e-05	0.00104089	+	0.957151	6.26252e-05	0.00881038	+	1.64498
Lima1	LIM domain and actin binding 1	1435727_s_at	1.27222e-05	0.000307165	+	1.08874	0.00016078	0.0125456	+	0.86745
Plcb4	phospholipase C, beta 4	1435771_at	6.4597e-06	0.000199567	-	1.49796	7.29953e-05	0.00946024	-	1.05426
Gm4802	predicted gene 4802	1435782_at	0.011762	0.0454253	-	0.324976	0.0035552	0.0488335	+	0.38889
Fam169a	family with sequence similarity 169, member A	1435783_at	9.31504e-05	0.00127116	-	0.774061	0.000219085	0.0143571	+	0.910598
Ppm1l	protein phosphatase 1 (formerly 2C)-like	1435787_at	0.000205966	0.00222285	+	0.773684	0.00320144	0.0465919	-	0.463348
Glb1	galactosidase, beta 1	1435795_at	0.000149652	0.00176503	-	1.06255	0.00226226	0.0400119	+	0.48004
Mypn	myopalladin	1435813_at	1.3913e-08	8.13166e-06	-	3.63718	0.00202521	0.0382492	+	0.460055
Maf	avian musculoaponeurotic fibrosarcoma (v-maf) AS42 oncogene homolog	1435828_at	3.73982e-05	0.000650731	+	1.03433	0.0001501	0.0123309	-	1.51275
Pdk1	pyruvate dehydrogenase kinase, isoenzyme 1	1435836_at	0.00865656	0.035937	-	0.399205	0.000176342	0.0130027	+	1.5473
Spred3	sprouty-related, EVH1 domain containing 3	1435852_at	2.68699e-05	0.000515026	+	2.0626	0.000175753	0.0130027	+	1.16536
B4galnt4	beta-1,4-N-acetyl-galactosaminyl transferase 4	1435913_at	0.000262112	0.00263579	-	0.803389	0.00053464	0.0210055	-	0.644042
Rhbdl3	rhomboid, veinlet-like 3 (Drosophila)	1435941_at	1.7399e-05	0.000381669	+	1.1985	0.000105633	0.0109107	+	1.08871
Ptprn2	protein tyrosine phosphatase, receptor type, N polypeptide 2	1435968_at	0.00600943	0.0273355	-	0.365208	0.000289491	0.0158836	-	1.2197
Ccnb1ip1	cyclin B1 interacting protein 1	1435998_at	1.84058e-05	0.000396492	-	1.09587	1.86989e-05	0.00637631	+	2.54884
Scube3	signal peptide, CUB domain, EGF-like 3	1436002_at	1.36752e-06	7.4372e-05	-	1.82806	0.00265135	0.0427983	-	0.470118
Ankrd26	ankyrin repeat domain 26	1436071_at	5.58504e-05	0.000872198	-	0.873343	0.00274077	0.0434879	-	0.523983
Rnf165	ring finger protein 165	1436114_at	0.0007486	0.00565175	-	0.582467	0.000457119	0.0196443	-	0.882136
Pcyt1b	phosphate cytidylyltransferase 1, choline, beta isoform	1436124_at	0.000270269	0.00269916	+	0.708478	0.000203925	0.0139564	+	1.01356
Cabp7 /// LOC100503092	calcium binding protein 7 /// hypothetical LOC100503092	1436141_at	0.00139616	0.00899161	+	0.554172	0.000359395	0.0175378	+	0.813472
Zc3hav1	zinc finger CCCH type, antiviral 1	1436183_at	2.89226e-06	0.0001172	-	1.48347	2.74168e-06	0.00550595	+	2.0802
Ildr2	immunoglobulin-like domain containing receptor 2	1436221_at	0.000547424	0.00451607	+	0.717391	0.000264333	0.0152842	-	0.872664
Itgb8	integrin beta 8	1436223_at	1.36738e-05	0.000325608	+	1.51231	0.00123845	0.0307693	-	0.562348
B230214O09Rik	RIKEN cDNA B230214O09 gene	1436240_at	6.85355e-05	0.0010198	-	0.898443	0.00248889	0.0415943	-	0.872533
Rasal2	RAS protein activator like 2	1436248_at	1.46583e-05	0.000341831	+	1.06712	0.000997241	0.0278616	+	0.654678
Kcnip2	Kv channel-interacting protein 2	1436275_at	0.000323465	0.00307452	+	0.973063	0.00309589	0.0459151	+	0.439063
Dpys	dihydropyrimidinase	1436291_a_at	0.00946826	0.038537	-	0.407193	8.87297e-05	0.0102427	+	1.26982
Ildr2	immunoglobulin-like domain containing receptor 2	1436293_x_at	0.00109348	0.00747906	+	0.519002	0.000808628	0.0251343	-	0.974923
Neto2	neuropilin (NRP) and tolloid (TLL)-like 2	1436309_at	0.000768867	0.00576312	+	0.558688	0.00314511	0.0462647	-	0.410689
Coq3	coenzyme Q3 homolog, methyltransferase (yeast)	1436351_at	0.000569756	0.00464004	-	0.638077	0.0020794	0.0387971	+	0.472454
Slc16a10	solute carrier family 16 (monocarboxylic acid transporters), member 10	1436368_at	3.48557e-05	0.000619397	+	1.0911	0.00192512	0.0376147	+	0.517303
1700029I01Rik /// Gm13139 /// Gm13152 /// Gm13212 /// Gm13251	RIKEN cDNA 1700029I01 gene /// predicted gene 13139 /// predicted gene 13152 /// predicted gene 13212 /// predicted gene 13251	1436386_x_at	0.00103576	0.00719003	-	0.779062	0.00112867	0.0296388	+	0.682172
Tcfap2c	transcription factor AP-2, gamma	1436392_s_at	9.45705e-09	7.45428e-06	-	4.14371	0.000277018	0.0155533	+	1.69729
---	---	1436398_at	4.14753e-05	0.000699152	+	1.78087	0.00205304	0.0385488	-	0.795933
Fam171a2	family with sequence similarity 171, member A2	1436403_at	1.17854e-05	0.000293341	+	1.25555	0.0016853	0.03547	-	0.461982
1700097N02Rik	RIKEN cDNA 1700097N02 gene	1436419_a_at	4.45788e-05	0.000737816	+	1.13075	0.000154218	0.0123666	+	0.816666
Dpp7	dipeptidylpeptidase 7	1436479_a_at	0.000362186	0.00332282	+	0.732176	0.00121093	0.0304597	+	0.602935
Bach2	BTB and CNC homology 2	1436515_at	5.74471e-07	4.50442e-05	+	2.02205	0.000798909	0.0250219	-	0.737864
Trove2	TROVE domain family, member 2	1436533_at	0.000585039	0.00473374	+	0.630661	0.00177405	0.0361061	-	0.602888
Trove2	TROVE domain family, member 2	1436534_at	0.000421768	0.0037073	+	0.697401	0.00186928	0.0370903	-	0.487322
Trove2	TROVE domain family, member 2	1436535_at	0.000120932	0.00151547	+	0.736142	0.00137333	0.0322387	-	0.537258
Atp10d	ATPase, class V, type 10D	1436544_at	9.7665e-07	6.10081e-05	+	1.99578	3.26845e-05	0.00731052	+	1.35948
Lix1l	Lix1-like	1436546_at	0.00102876	0.00715726	-	1.05336	0.000296365	0.0161041	-	0.710038
Ddx58	DEAD (Asp-Glu-Ala-Asp) box polypeptide 58	1436562_at	8.75531e-05	0.00122063	-	0.906242	0.00201182	0.0381521	+	0.77871
Prex2	phosphatidylinositol-3,4,5-trisphosphate-dependent Rac exchange factor 2	1436569_at	9.24235e-05	0.00126468	-	0.904424	0.00318188	0.0465336	-	0.549904
Pag1	phosphoprotein associated with glycosphingolipid microdomains 1	1436570_at	6.24914e-05	0.000948006	+	1.02633	0.00161028	0.0346494	+	0.473542
Ermn	ermin, ERM-like protein	1436578_at	0.000508106	0.00426743	+	0.897938	0.0019274	0.0376147	-	1.20122
Ppp1r3b	protein phosphatase 1, regulatory (inhibitor) subunit 3B	1436590_at	0.000761032	0.00572055	+	0.598208	0.00252362	0.0417833	+	0.683816
Vsig10	V-set and immunoglobulin domain containing 10	1436591_at	0.0010694	0.00735474	+	0.576484	4.00236e-05	0.00773506	+	2.15937
Zfp799	Zinc finger protein 799	1436592_at	0.000281126	0.00277078	+	0.721304	0.0026093	0.042546	-	0.80185
Tox3	TOX high mobility group box family member 3	1436600_at	2.63678e-07	3.02416e-05	+	5.03308	0.000219336	0.0143571	-	0.790991
Fam113b	family with sequence similarity 113, member B	1436608_at	5.92142e-06	0.000187807	-	1.42012	0.000111281	0.0111059	+	0.90017
Lrpap1	low density lipoprotein receptor-related protein associated protein 1	1436609_a_at	0.00027639	0.00273853	+	0.856796	0.000118608	0.0112716	+	1.253
LOC100503912	hypothetical LOC100503912	1436633_at	0.00313432	0.016668	+	0.411583	0.00299586	0.0453867	-	0.542569
Dclk1	doublecortin-like kinase 1	1436659_at	0.000140538	0.00168485	+	1.60729	0.00319466	0.0465603	-	0.75351
E130308A19Rik	RIKEN cDNA E130308A19 gene	1436692_at	0.00294402	0.015894	+	0.45393	0.00116336	0.0300507	-	0.712372
Slc35f1	solute carrier family 35, member F1	1436719_at	1.41805e-06	7.57766e-05	+	1.73145	0.000200166	0.0138151	-	0.854969
D0H4S114	DNA segment, human D4S114	1436736_x_at	7.4181e-06	0.000216704	+	1.56724	0.00119113	0.0302314	-	0.80892
2610005L07Rik	cadherin 11 pseudogene	1436740_at	0.00116909	0.00786413	-	0.611175	0.00154251	0.0340023	-	0.967535
Klf9	Kruppel-like factor 9	1436763_a_at	8.86626e-05	0.0012285	-	0.944875	0.000373497	0.0178444	+	1.46572
Luc7l2	LUC7-like 2 (S. cerevisiae)	1436767_at	2.12752e-05	0.000435953	-	1.02498	0.0013519	0.0320064	-	1.49841
Kctd3	potassium channel tetramerisation domain containing 3	1436811_at	0.00206984	0.0121489	+	0.500849	0.00321929	0.046731	+	0.416608
Mael	maelstrom homolog (Drosophila)	1436837_at	0.00296213	0.0159707	-	0.682958	8.08254e-06	0.00550595	+	1.94412
Efna5	ephrin A5	1436866_at	4.51135e-07	3.92036e-05	+	3.19613	0.000819269	0.0253602	-	0.678081
Rtn4rl1	reticulon 4 receptor-like 1	1436868_at	0.000650642	0.00511854	+	0.980374	0.000333133	0.0170929	+	0.759898
Mfhas1	malignant fibrous histiocytoma amplified sequence 1	1436897_at	0.00148598	0.00941808	+	0.909312	0.000880611	0.0263372	-	0.617537
Laptm5	lysosomal-associated protein transmembrane 5	1436905_x_at	3.69091e-07	3.51932e-05	-	3.02063	0.00102936	0.0282219	+	1.43823
Nav1	neuron navigator 1	1436907_at	7.40112e-05	0.0010806	+	0.829116	0.000550099	0.0212051	-	0.94025
Esrrb	estrogen related receptor, beta	1436926_at	5.13303e-08	1.33657e-05	-	3.04394	0.000127488	0.0116244	+	1.60954
Grhl3	grainyhead-like 3 (Drosophila)	1436932_at	2.71273e-07	3.05867e-05	-	3.25781	8.50081e-05	0.0100629	-	1.06995
Gabra3	gamma-aminobutyric acid (GABA) A receptor, subunit alpha 3	1436957_at	3.48213e-07	3.4341e-05	+	2.98536	0.00177141	0.0361015	+	0.542942
Chchd10	coiled-coil-helix-coiled-coil-helix domain containing 10	1436990_s_at	0.00206829	0.0121445	-	0.473957	9.62574e-06	0.00550595	+	1.84177
Pfn2	profilin 2	1436993_x_at	0.000468211	0.00401002	+	0.777168	0.000634765	0.0226099	-	0.73574
2200001I15Rik	RIKEN cDNA 2200001I15 gene	1437019_at	5.67541e-08	1.39333e-05	-	2.82882	0.00100315	0.0278935	+	0.596775
Sox21	SRY-box containing gene 21	1437059_at	2.92048e-05	0.000547678	-	1.32455	0.000430122	0.0190487	-	0.878016
2210408K08Rik	RIKEN cDNA 2210408K08 gene	1437087_at	1.30175e-06	7.23033e-05	+	1.61182	0.00229446	0.0401561	-	0.614469
Rbpms	RNA binding protein gene with multiple splicing	1437161_x_at	0.00191541	0.0114531	+	0.713087	0.000185033	0.0132674	+	1.18666
---	---	1437162_at	0.00061112	0.00488084	-	0.784227	0.00332234	0.0474179	-	1.2882
Pcolce	procollagen C-endopeptidase enhancer protein	1437165_a_at	1.17898e-08	8.01799e-06	-	3.75888	0.00113303	0.0296926	+	1.01394
Mapk10	mitogen-activated protein kinase 10	1437195_x_at	0.000275199	0.00273326	+	1.73833	0.000470952	0.0199628	-	0.930705
Sorbs2	sorbin and SH3 domain containing 2	1437197_at	1.0183e-05	0.000266393	+	1.33462	3.26886e-05	0.00731052	-	1.8019
Dusp5	dual specificity phosphatase 5	1437199_at	1.1265e-05	0.00028463	-	1.24544	0.00156628	0.0342917	-	0.573018
Rnf170	ring finger protein 170	1437207_at	0.000533303	0.00442874	+	0.745378	0.00106773	0.0287715	-	0.535281
---	---	1437219_at	0.00756725	0.0324698	+	0.886813	0.00198832	0.0380096	-	1.58293
Tmem154	transmembrane protein 154	1437245_at	9.12712e-07	5.89745e-05	+	1.7287	0.00208464	0.0387971	+	0.753531
Mreg	melanoregulin	1437250_at	1.60473e-06	8.1965e-05	-	1.69475	0.000360152	0.0175378	+	0.805455
Gatsl2	GATS protein-like 2	1437252_at	8.26942e-08	1.65026e-05	+	3.0008	0.00361053	0.0491959	+	0.464639
Fzd1	frizzled homolog 1 (Drosophila)	1437284_at	0.000211949	0.00226466	+	1.17756	3.29886e-05	0.00732917	-	1.14491
Clvs2	clavesin 2	1437292_at	0.000273293	0.00271972	+	0.901672	0.00114652	0.0298896	+	0.791301
Bmpr1b	bone morphogenetic protein receptor, type 1B	1437312_at	2.41915e-05	0.000477274	+	1.50339	0.00277447	0.0437217	+	0.53326
Pak3	p21 protein (Cdc42/Rac)-activated kinase 3	1437318_at	1.28028e-07	2.16991e-05	+	2.59526	0.000131738	0.0117654	-	0.856313
Rbm4	RNA binding motif protein 4	1437322_at	0.000410164	0.00363649	-	0.777975	0.000683414	0.0233505	-	1.18979
Cnp	2',3'-cyclic nucleotide 3' phosphodiesterase	1437341_x_at	0.00915582	0.0375397	-	0.396256	0.00101669	0.0280624	-	0.583991
Pttg1ip	pituitary tumor-transforming 1 interacting protein	1437342_x_at	0.00102853	0.00715726	+	0.586473	0.00357671	0.0489719	+	0.42984
Rfx3	regulatory factor X, 3 (influences HLA class II expression)	1437375_at	2.11028e-05	0.000434684	+	2.10805	0.00120116	0.0303822	-	0.675622
Mast4	microtubule associated serine/threonine kinase family member 4	1437404_at	0.000121116	0.00151692	+	0.760021	0.00118286	0.0302	-	0.556633
Sema5a	sema domain, seven thrombospondin repeats (type 1 and type 1-like), transmembrane domain (TM) and short cytoplasmic domain, (semaphorin) 5A	1437422_at	9.9877e-06	0.000263424	+	2.00851	0.000133584	0.0118598	-	0.859771
Maf	avian musculoaponeurotic fibrosarcoma (v-maf) AS42 oncogene homolog	1437473_at	1.77963e-05	0.000388307	+	1.06076	0.000352413	0.017467	-	1.24834
Tbx3	T-box 3	1437479_x_at	2.4869e-07	2.95162e-05	-	2.98169	4.40105e-05	0.00785215	+	2.18181
Mkx	mohawk homeobox	1437492_at	0.00557389	0.0258125	+	0.499144	0.000656937	0.0230035	+	0.898415
Mapkapk3	mitogen-activated protein kinase-activated protein kinase 3	1437494_at	0.000409604	0.00363295	+	0.605046	0.000451868	0.0195541	+	0.735823
AF529169	cDNA sequence AF529169	1437501_at	1.57805e-06	8.1432e-05	+	1.51528	0.000530785	0.0209807	+	0.882778
Shisa5	shisa homolog 5 (Xenopus laevis)	1437503_a_at	0.000236545	0.00245278	+	0.673019	0.00175675	0.0360141	+	0.498634
Ikzf2	IKAROS family zinc finger 2	1437542_at	1.97192e-05	0.000415781	+	1.38761	0.000299565	0.0161662	-	1.28835
B130021B11Rik	RIKEN cDNA B130021B11 gene	1437558_at	3.12301e-06	0.000122586	+	2.3214	1.30024e-05	0.00610962	-	1.61184
Zfp36l2	zinc finger protein 36, C3H type-like 2	1437626_at	1.1535e-06	6.73884e-05	+	1.77223	0.000126683	0.0116244	+	1.49645
Dtnb	dystrobrevin, beta	1437651_a_at	4.34153e-05	0.000723275	+	0.916093	0.00162606	0.0348658	+	0.496303
Prss23	protease, serine, 23	1437671_x_at	8.16892e-08	1.65026e-05	+	2.55827	1.6128e-05	0.00637631	-	2.22629
2610005L07Rik	cadherin 11 pseudogene	1437717_x_at	0.000339067	0.00318313	-	0.68201	0.00294363	0.0449846	-	0.863396
Tmcc1	transmembrane and coiled coil domains 1	1437776_at	0.00749158	0.0322034	-	0.412837	0.00129613	0.031227	-	0.89632
Foxh1	forkhead box H1	1437779_at	0.00193931	0.0115572	+	0.46891	2.96119e-05	0.00701255	+	1.18331
Birc6	baculoviral IAP repeat-containing 6	1437789_at	0.00145258	0.00924668	-	0.848784	0.000177017	0.0130027	-	1.61912
Atp2a2	ATPase, Ca++ transporting, cardiac muscle, slow twitch 2	1437797_at	0.00127496	0.00840674	-	0.724597	0.00118443	0.0302143	-	1.57438
Yme1l1	YME1-like 1 (S. cerevisiae)	1437822_at	0.0077474	0.0330292	-	0.370058	0.00129469	0.031227	-	1.07017
Eef2k	eukaryotic elongation factor-2 kinase	1437829_s_at	0.00079338	0.00589687	+	0.606983	0.00170923	0.035722	+	0.711742
Pacsin3	protein kinase C and casein kinase substrate in neurons 3	1437834_s_at	4.47169e-05	0.000739017	+	0.94108	0.000921866	0.0269068	+	0.578902
Plcxd1	phosphatidylinositol-specific phospholipase C, X domain containing 1	1437842_at	1.79738e-07	2.53223e-05	+	3.57176	0.000112252	0.0111181	+	0.966861
Ndn	necdin	1437853_x_at	2.69159e-05	0.00051547	+	1.4172	0.000529136	0.0209739	-	0.651891
Slco4c1	solute carrier organic anion transporter family, member 4C1	1437870_at	0.00929608	0.0379663	+	0.446126	0.000785913	0.0248217	+	0.99125
Hexb	hexosaminidase B	1437874_s_at	0.00507521	0.0240362	+	0.369839	0.000355559	0.0175258	+	0.728262
Zfp516	zinc finger protein 516	1437921_x_at	0.000172509	0.00195289	-	0.762177	0.00147742	0.0334167	-	0.509473
Dact2	dapper homolog 2, antagonist of beta-catenin (xenopus)	1437929_at	0.000359999	0.00331016	+	0.637624	0.00347002	0.0483776	-	0.437469
Ctsc	cathepsin C	1437939_s_at	1.83224e-06	8.86652e-05	+	1.6106	0.00248494	0.0415943	+	0.741205
Reep5	receptor accessory protein 5	1438001_x_at	1.82497e-05	0.000394384	+	1.13815	0.00138126	0.0322387	+	0.485697
Rasgrp3	RAS, guanyl releasing protein 3	1438030_at	0.000429472	0.00375817	+	1.4105	3.86263e-05	0.00766637	+	1.17856
Pde7a	phosphodiesterase 7A	1438041_at	0.000108811	0.00140817	+	0.821145	0.00293236	0.044877	-	0.505888
A430108E01Rik /// LOC100504289	RIKEN cDNA A430108E01 gene /// hypothetical LOC100504289	1438049_at	0.000598956	0.0048101	-	0.711006	0.00252277	0.0417833	-	1.14136
---	---	1438084_at	0.000395272	0.00353433	-	0.678677	0.000551419	0.0212218	-	0.800769
Rab20	RAB20, member RAS oncogene family	1438097_at	0.0002139	0.00227753	+	0.697162	3.67901e-05	0.00764641	+	1.88836
Slc9a3r1	solute carrier family 9 (sodium/hydrogen exchanger), member 3 regulator 1	1438115_a_at	3.84079e-05	0.000663692	+	0.908781	1.80336e-05	0.00637631	+	1.37758
Slc9a3r1	solute carrier family 9 (sodium/hydrogen exchanger), member 3 regulator 1	1438116_x_at	8.84106e-05	0.00122652	+	0.836382	3.03197e-05	0.00701255	+	1.29981
Vim	vimentin	1438118_x_at	2.93644e-08	1.08554e-05	-	3.4231	0.000535704	0.0210217	+	0.714223
Cpt1a	carnitine palmitoyltransferase 1a, liver	1438156_x_at	3.41636e-07	3.41702e-05	-	2.34952	0.000972565	0.02756	+	0.731376
Sord	sorbitol dehydrogenase	1438183_x_at	1.53853e-05	0.000351693	+	1.4886	0.000238232	0.0147118	+	0.85725
Sulf1	sulfatase 1	1438200_at	2.94012e-05	0.000549761	+	1.16551	0.00212674	0.0391343	+	0.46123
D2Ertd612e	DNA segment, Chr 2, ERATO Doi 612, expressed	1438222_at	0.000101483	0.00134896	-	0.770593	0.00318197	0.0465336	-	1.4238
Zswim5	zinc finger, SWIM domain containing 5	1438224_at	0.000295772	0.00287492	+	0.830692	0.00318041	0.0465336	-	0.397425
Gm13138 /// Gm13242 /// Rex2 /// Zfp600	predicted gene 13138 /// predicted gene 13242 /// reduced expression 2 /// zinc finger protein 600	1438237_at	4.29539e-05	0.000717771	-	0.988641	6.16271e-06	0.00550595	+	2.17898
Htra1	HtrA serine peptidase 1	1438251_x_at	0.00185909	0.0111871	-	0.646775	0.000546154	0.0212051	+	1.21716
---	---	1438259_at	0.00947733	0.0385599	-	0.473346	0.00164893	0.0350628	-	1.78135
Atxn1	ataxin 1	1438294_at	0.0108387	0.0427417	+	0.581999	0.00187814	0.0371681	-	1.03598
Prtg	protogenin homolog (Gallus gallus)	1438333_at	0.00532862	0.0249249	+	0.776536	0.0018032	0.0364202	-	0.573317
Ankrd56	ankyrin repeat domain 56	1438408_at	8.85857e-05	0.00122819	+	0.935076	0.00196713	0.0377851	+	0.681322
Ssbp2	single-stranded DNA binding protein 2	1438423_at	6.97394e-06	0.000208852	+	1.31112	0.000394505	0.018324	-	0.7421
Sike1	suppressor of IKBKE 1	1438442_at	0.00678385	0.0299134	-	0.604632	0.00243543	0.0412469	-	0.488301
Otop1	otopetrin 1	1438448_at	0.00731736	0.0316718	+	0.889654	0.00322225	0.0467589	+	0.583666
---	---	1438528_at	0.00150974	0.00954588	-	0.4909	0.000916367	0.0268115	-	1.85682
Foxq1	forkhead box Q1	1438558_x_at	3.23232e-07	3.32075e-05	+	2.01988	3.63169e-05	0.00760733	+	1.94581
S1pr3	sphingosine-1-phosphate receptor 3	1438658_a_at	1.99931e-05	0.000419594	+	1.26857	9.52853e-06	0.00550595	-	2.16849
Auts2	autism susceptibility candidate 2	1438680_at	5.90186e-07	4.52504e-05	+	2.09436	0.000549806	0.0212051	+	0.779659
Pik3r1	phosphatidylinositol 3-kinase, regulatory subunit, polypeptide 1 (p85 alpha)	1438682_at	0.000903143	0.00648919	+	0.684267	0.000544721	0.0212051	-	0.946029
Trim63	tripartite motif-containing 63	1438704_at	2.23172e-05	0.000449744	-	1.16548	0.000452968	0.0195683	+	1.60412
Sox1	SRY-box containing gene 1	1438729_at	1.07153e-07	1.93308e-05	-	2.81967	0.00135911	0.0320701	-	0.713869
Nav1	neuron navigator 1	1438730_at	0.00042115	0.00370331	+	0.816398	7.77618e-05	0.00963499	-	1.31768
---	---	1438762_at	0.00851016	0.0354914	+	0.550065	0.000191566	0.0134367	-	2.63442
Tet2	Tet oncogene family member 2	1438781_at	2.45537e-07	2.92189e-05	-	3.6869	0.00209509	0.0388851	-	1.37113
D10Ertd755e	DNA segment, Chr 10, ERATO Doi 755, expressed	1438810_at	0.00413337	0.0205391	+	0.578865	0.00225508	0.0399813	-	1.80831
Rnf17	ring finger protein 17	1438820_at	8.43421e-06	0.000236709	-	1.2559	0.00018147	0.0131795	+	0.867138
Rnf165	ring finger protein 165	1438829_at	0.000236833	0.00245493	-	0.709561	0.000346929	0.0172702	-	0.811624
Bnc2	basonuclin 2	1438861_at	1.49771e-06	7.86359e-05	-	1.65059	9.38407e-05	0.010476	+	1.45541
D14Ertd668e	DNA segment, Chr 14, ERATO Doi 668, expressed	1438868_at	8.305e-07	5.54909e-05	-	2.38608	6.51738e-06	0.00550595	+	1.72428
LOC100503146	hypothetical LOC100503146	1438871_at	0.00322465	0.0170159	-	0.58849	0.00179138	0.0362817	-	1.71672
6430537K16Rik	RIKEN cDNA 6430537K16 gene	1438878_at	0.000592124	0.00477649	+	0.776787	0.000147404	0.0123309	-	2.71737
Fgf5	fibroblast growth factor 5	1438883_at	5.59675e-10	3.15524e-06	+	7.56528	4.86807e-07	0.00439891	+	3.4881
Dep1	diabetic embryopathy 1	1438892_at	0.000110673	0.00142795	-	0.878384	0.00188764	0.0372664	-	1.39508
Atr	Ataxia telangiectasia and Rad3 related	1438921_at	0.00288347	0.0156326	-	0.446395	0.00173261	0.035854	-	1.57259
Amhr2	anti-Mullerian hormone type 2 receptor	1438967_x_at	0.000568898	0.00463435	-	0.637239	3.78712e-05	0.00766637	+	1.25551
Spint2	serine protease inhibitor, Kunitz type 2	1438968_x_at	0.00787584	0.0334597	+	0.342348	0.000300194	0.0161662	+	0.829557
B130021B11Rik	RIKEN cDNA B130021B11 gene	1438989_s_at	2.87907e-05	0.000542167	+	2.7359	8.97436e-06	0.00550595	-	1.77103
Gclm	glutamate-cysteine ligase, modifier subunit	1439050_at	0.000642637	0.00507415	+	0.681296	0.00259813	0.0424251	+	0.504259
Fam199x	family with sequence similarity 199, X-linked	1439059_at	0.000118944	0.00149637	+	1.00098	0.00369284	0.0497166	-	0.461338
Gm13152	predicted gene 13152	1439065_x_at	0.00419131	0.0207682	-	0.481894	0.00011982	0.0113068	+	0.852841
Erap1	endoplasmic reticulum aminopeptidase 1	1439068_at	6.56638e-06	0.000201326	+	2.22114	0.00335497	0.0475676	+	0.397631
Tbc1d23	TBC1 domain family, member 23	1439090_at	5.88585e-05	0.00090848	-	1.06844	0.00326082	0.047031	-	1.34628
Zfp462	zinc finger protein 462	1439106_at	0.000454382	0.00391837	-	0.702838	0.00187546	0.0371552	-	0.574192
---	---	1439123_at	0.00588496	0.0269027	+	0.506299	0.000286891	0.0158373	-	1.67449
---	---	1439136_at	0.00943887	0.0384382	+	0.385999	0.00341659	0.0479793	-	1.37351
---	---	1439138_at	0.00847112	0.035369	-	0.429243	0.00144504	0.033049	-	1.72806
Ppp6r3	protein phosphatase 6, regulatory subunit 3	1439161_at	0.00836083	0.0350383	-	0.559503	0.00061731	0.0222886	-	1.14376
Zbtb16	zinc finger and BTB domain containing 16	1439163_at	0.0038706	0.0195162	+	0.66825	3.33758e-05	0.00733114	-	1.21843
Hook1	hook homolog 1 (Drosophila)	1439173_at	0.00497807	0.0236811	+	0.549242	0.00350084	0.0485291	-	1.09517
Ino80d	INO80 complex subunit D	1439180_at	0.00150805	0.0095379	-	0.711588	0.00175577	0.0360104	-	0.46881
Tcf12	Transcription factor 12	1439209_at	0.000413858	0.0036606	+	0.783397	0.000758252	0.0245317	-	2.16621
Idua	Iduronidase, alpha-L-	1439251_at	0.00137973	0.00891127	+	0.684039	0.000649636	0.0228381	-	0.625735
Adar	Adenosine deaminase, RNA-specific	1439276_at	0.00922876	0.0377598	-	0.499316	0.00303945	0.0456363	-	1.25194
---	---	1439290_at	0.00336665	0.0175476	-	0.75328	0.00173011	0.035854	-	1.42433
---	---	1439305_at	0.00476768	0.0228704	+	0.378343	0.00168398	0.03547	-	1.19334
Rbm39	RNA binding motif protein 39	1439316_at	0.00494547	0.0235728	-	0.62261	0.00110957	0.0293677	-	1.85902
D230040J21Rik	RIKEN cDNA D230040J21 gene	1439330_at	0.0011607	0.00782478	-	0.64867	0.00271298	0.0432514	-	1.20009
Myadm	myeloid-associated differentiation marker	1439389_s_at	4.2093e-05	0.000707316	-	0.996095	0.00166028	0.035199	+	0.569069
4933407H18Rik	RIKEN cDNA 4933407H18 gene	1439495_at	0.000395115	0.00353433	+	0.944223	0.000727483	0.0240008	-	0.766654
Gm98	predicted gene 98	1439506_at	6.31456e-05	0.000955448	+	0.894713	0.000297723	0.0161334	+	0.792901
Dtl	denticleless homolog (Drosophila)	1439520_at	0.000519173	0.00434419	-	0.913463	0.00302416	0.0455706	-	1.35928
Pgr	progesterone receptor	1439527_at	7.51491e-07	5.22234e-05	+	2.63513	0.000239955	0.0147118	+	1.06833
Gm5480	predicted gene 5480	1439560_x_at	0.000241387	0.00249068	+	0.937721	0.00138824	0.0322738	+	0.902952
Greb1	gene regulated by estrogen in breast cancer protein	1439568_at	2.15287e-07	2.75891e-05	+	2.89255	0.00231341	0.0403047	-	0.672108
Pde10a	phosphodiesterase 10A	1439618_at	1.60145e-05	0.000360442	+	1.48259	0.000668334	0.0231332	-	1.1546
Rab14	RAB14, member RAS oncogene family	1439687_at	0.000228517	0.00239135	-	0.791674	0.0024878	0.0415943	-	1.35019
---	---	1439699_at	0.000918765	0.00657099	+	1.6532	0.000981708	0.0276898	+	0.577469
---	---	1439732_at	0.00624263	0.0281549	+	0.720273	5.67385e-05	0.0086823	-	1.57594
---	---	1439805_at	0.00110214	0.00752346	-	0.820209	0.00170284	0.0356546	-	1.14715
AU015263	expressed sequence AU015263	1439819_at	0.00217196	0.0126072	+	0.983278	0.00150701	0.0335882	+	0.512525
Map3k5	mitogen-activated protein kinase kinase kinase 5	1439830_at	0.000655611	0.00514417	+	0.670548	0.000262616	0.0152044	+	0.863277
Sept3	septin 3	1439833_at	0.000153997	0.00180213	+	0.824506	0.000620794	0.0223565	-	0.743366
Acvr2b	activin receptor IIB	1439856_at	0.000757727	0.00569951	+	0.562601	0.00248401	0.0415943	-	0.460791
Etnk1	ethanolamine kinase 1	1439972_at	1.18167e-05	0.000293779	-	1.76788	0.00320471	0.0466094	-	0.577488
---	---	1439990_at	0.000801968	0.00594601	+	0.689312	0.000389444	0.0182568	-	0.743403
Pbx1	pre B-cell leukemia transcription factor 1	1440037_at	1.88385e-05	0.000403436	+	1.23199	0.000897188	0.0266036	-	1.49964
---	---	1440066_at	0.000191036	0.00210298	-	0.919119	0.0034269	0.0480288	-	1.01299
---	---	1440078_at	0.00333986	0.0174422	-	0.570353	0.00333407	0.0474945	-	1.45979
---	---	1440084_at	0.00123877	0.00822032	+	0.934052	0.00221121	0.0396848	-	0.511217
---	---	1440095_at	7.67214e-05	0.0011085	-	0.938437	0.00109028	0.0291136	-	1.22149
---	---	1440121_at	0.00223642	0.0129115	+	0.751067	0.000690638	0.0235042	-	1.56336
---	---	1440138_at	3.03501e-05	0.000561473	+	1.14218	9.0639e-05	0.0102935	+	0.919847
Grik3	glutamate receptor, ionotropic, kainate 3	1440177_at	0.00431117	0.0212132	+	0.567381	0.000375233	0.0178894	+	1.36224
---	---	1440184_at	0.000302793	0.00292419	-	0.71448	0.000291742	0.0159144	-	1.01609
Ttc39b	tetratricopeptide repeat domain 39B	1440192_at	2.11593e-05	0.000434684	-	1.74812	0.00169765	0.0355953	+	0.591383
Rgs9bp	regulator of G-protein signalling 9 binding protein	1440256_at	0.00197341	0.0116986	+	0.479946	0.000312669	0.0165125	+	0.768922
---	---	1440314_at	0.000132099	0.00161514	-	1.53681	0.00124742	0.0308103	-	1.13958
Wdr35	WD repeat domain 35	1440318_at	0.000242906	0.00250064	-	1.46814	0.00250339	0.0416472	+	0.91932
Rbm44	RNA binding motif protein 44	1440319_at	0.000855018	0.00622831	-	1.11786	0.000500424	0.0205365	+	0.841549
---	---	1440320_at	0.000548937	0.00452276	-	0.650149	0.0020246	0.0382492	-	1.14648
Snord89	small nucleolar RNA, C/D box 89	1440344_at	0.00532692	0.0249221	-	0.483076	0.00275317	0.0435524	-	0.577862
Uvrag	UV radiation resistance associated gene	1440427_at	0.0105104	0.0417532	+	0.327299	0.00209124	0.0388455	+	0.590202
---	---	1440461_at	0.000918336	0.00656905	-	0.621841	0.0018439	0.0367485	-	1.24812
---	---	1440511_at	0.00151521	0.00956841	-	0.468691	0.000967078	0.0275336	-	1.43301
---	---	1440540_at	0.000396602	0.00354201	-	0.883166	0.00241903	0.0410781	-	0.945035
7420416P09Rik	RIKEN cDNA 7420416P09 gene	1440542_at	8.56147e-07	5.6784e-05	+	4.52311	1.68628e-06	0.0050702	+	2.27055
---	---	1440567_at	0.000727952	0.00553648	-	0.72445	0.00198743	0.0380096	-	1.13825
---	---	1440578_at	0.00129803	0.0085174	-	0.585992	0.00346028	0.048328	-	0.675665
---	---	1440682_at	1.72445e-05	0.000379388	-	1.19805	0.0012805	0.0311079	-	1.92846
Vegfc	vascular endothelial growth factor C	1440739_at	5.92149e-09	6.54461e-06	-	3.6738	0.00369523	0.0497191	-	1.28223
Prdm16	PR domain containing 16	1440745_at	1.75228e-05	0.000383826	-	1.26519	0.000422746	0.0188775	-	0.726251
---	---	1440760_at	0.00206777	0.0121441	+	0.507088	0.00102499	0.0281535	-	1.17781
B830007D08Rik	RIKEN cDNA B830007D08 gene	1440781_at	0.00172844	0.010583	-	0.572899	5.93362e-05	0.00875557	-	1.07187
---	---	1440841_at	0.0020787	0.0121854	-	0.825059	0.00270498	0.0431795	-	1.06695
Eif2ak2	eukaryotic translation initiation factor 2-alpha kinase 2	1440866_at	0.00014795	0.00175136	-	1.23167	0.00122929	0.030699	-	0.618095
Prdm16	PR domain containing 16	1440870_at	2.63364e-05	0.000506955	-	1.688	3.71278e-06	0.00550595	-	2.2132
C77370	expressed sequence C77370	1440910_at	1.27035e-06	7.16192e-05	-	2.10318	0.000695737	0.0235397	+	0.737882
2510049J12Rik	RIKEN cDNA 2510049J12 gene	1440916_at	0.000120776	0.00151477	+	2.16285	0.000195926	0.0135946	+	0.788016
---	---	1440954_at	0.0012639	0.00834725	+	0.821588	0.000469042	0.0199193	-	2.18015
Rprd1b	regulation of nuclear pre-mRNA domain containing 1B	1441005_at	0.000302397	0.00292168	-	0.633658	0.00363037	0.0492728	+	0.449427
Ddx43	DEAD (Asp-Glu-Ala-Asp) box polypeptide 43	1441045_at	1.62026e-06	8.21993e-05	-	1.73456	0.0013771	0.0322387	+	0.635494
Nostrin	nitric oxide synthase trafficker	1441075_at	3.66508e-07	3.5192e-05	+	2.32184	0.0012956	0.031227	+	1.95584
Mbtd1	mbt domain containing 1	1441100_at	0.0116163	0.0450402	-	0.38751	0.0028938	0.0447666	-	1.54631
Prlr	prolactin receptor	1441102_at	5.34608e-06	0.000174847	+	1.83637	0.00303968	0.0456363	+	0.605417
Gm11110	predicted gene 11110	1441105_at	0.000878464	0.00634929	+	1.38317	0.00351184	0.0485851	+	0.479009
---	---	1441117_at	0.00133787	0.00870448	-	0.631403	0.00159923	0.0345835	-	1.1656
AU044157	expressed sequence AU044157	1441151_at	5.55833e-06	0.000179318	-	1.32982	0.00219847	0.0396641	-	0.471109
---	---	1441230_at	0.00595553	0.0271341	-	0.436081	0.00245645	0.0413334	-	0.808919
Gm3626	Predicted gene 3626	1441231_at	0.00124838	0.0082665	-	0.761559	0.00207357	0.0387889	-	2.14695
Nedd4l	neural precursor cell expressed, developmentally down-regulated gene 4-like	1441305_at	1.18304e-05	0.000293779	-	1.13772	0.00269442	0.0431231	-	0.46136
Jakmip1	janus kinase and microtubule interacting protein 1	1441317_x_at	0.000103121	0.00136109	+	1.45609	9.77014e-06	0.00550595	+	1.93232
---	---	1441351_at	0.0108831	0.0428417	-	0.390868	0.000928963	0.0269745	-	1.43986
6430501K19Rik	RIKEN cDNA 6430501K19 gene	1441403_at	0.00709508	0.0309294	+	0.531863	0.00222806	0.0398128	-	0.754146
---	---	1441404_at	0.00255653	0.0142665	-	0.467379	0.00196978	0.0378059	-	0.856995
Irs4	insulin receptor substrate 4	1441429_at	1.25519e-08	8.13166e-06	+	6.27838	0.000674706	0.0232467	-	0.664776
Nbeal1	Neurobeachin like 1	1441444_at	0.0026371	0.0146131	-	0.581597	0.00332077	0.0474179	-	1.76866
---	---	1441466_at	0.00568901	0.0261923	-	0.817711	0.0012849	0.0311079	-	1.13359
---	---	1441467_at	1.3899e-05	0.000328886	+	1.17996	0.00266818	0.0429318	-	1.5284
Plcb4	phospholipase C, beta 4	1441531_at	0.000274151	0.00272706	-	1.27513	4.88072e-05	0.0081227	-	1.98097
---	---	1441597_at	0.00559934	0.0258958	-	0.440704	0.00136452	0.0321528	-	0.636055
---	---	1441644_at	0.00752572	0.0323173	-	0.458382	0.00314789	0.0462754	-	1.71248
Lmx1b	LIM homeobox transcription factor 1 beta	1441729_at	0.00579362	0.026579	+	0.894695	0.000135724	0.0119271	+	1.90313
---	---	1441740_at	0.0108536	0.0427744	-	0.438336	0.00152644	0.0338299	-	1.78823
---	---	1441769_at	0.00912009	0.037434	-	0.404571	0.000417973	0.0188531	-	2.56623
Zmiz1	zinc finger, MIZ-type containing 1	1441823_at	0.000813428	0.00600039	+	0.636421	0.00209084	0.0388455	-	1.17322
Akap10	A kinase (PRKA) anchor protein 10	1441830_x_at	0.00820212	0.0345336	-	0.354858	0.001784	0.0362052	-	0.938061
Mkrn1	makorin, ring finger protein, 1	1441879_x_at	0.000402529	0.00358358	-	0.683693	0.000801935	0.0250819	+	0.909842
C2	complement component 2 (within H-2S)	1441912_x_at	0.000181644	0.00203013	+	0.717535	0.000372555	0.0178183	+	0.711718
Syt7	synaptotagmin VII	1441927_at	0.000601486	0.0048244	+	0.905855	0.00171685	0.0357652	+	0.649448
2410076I21Rik	RIKEN cDNA 2410076I21 gene	1441957_x_at	2.41369e-07	2.8915e-05	-	2.10196	0.00101393	0.0280548	+	0.897421
Ager	advanced glycosylation end product-specific receptor	1441958_s_at	0.00685661	0.0301521	-	0.416411	0.00334115	0.0474983	-	0.559992
---	---	1441971_at	1.74632e-05	0.000382891	+	1.57788	0.000104253	0.0108751	+	1.1933
---	---	1442025_a_at	2.54339e-05	0.000494854	+	1.65006	7.04833e-05	0.00927547	-	1.26883
B4galnt2	beta-1,4-N-acetyl-galactosaminyl transferase 2	1442028_at	6.86177e-07	5.00696e-05	+	2.35019	0.000176811	0.0130027	+	1.94758
---	---	1442056_at	9.27224e-06	0.00025192	+	1.54372	0.00228191	0.0400791	-	1.74127
---	---	1442078_at	0.000938344	0.00668198	-	0.577257	0.00236996	0.0407447	-	1.40405
Elfn1	leucine rich repeat and fibronectin type III, extracellular 1	1442101_at	2.22286e-05	0.000448961	+	2.36108	0.000526575	0.0209739	+	0.700712
D430033H22Rik	RIKEN cDNA D430033H22 gene	1442111_at	0.00771268	0.0329254	-	0.716214	0.0036758	0.0496354	-	1.24189
5033411D12Rik	RIKEN cDNA 5033411D12 gene	1442191_at	0.000293481	0.00285696	+	0.991114	0.000748149	0.0244332	+	0.868437
Enah	Enabled homolog (Drosophila)	1442223_at	1.67483e-05	0.000371918	-	1.0885	0.002051	0.0385426	-	1.49937
Sema3e	sema domain, immunoglobulin domain (Ig), short basic domain, secreted, (semaphorin) 3E	1442226_at	7.33171e-05	0.00107325	+	0.985405	2.10976e-05	0.00637631	+	1.40913
---	---	1442254_at	0.00251509	0.0140771	+	0.429334	0.00188973	0.0372828	-	0.768828
---	---	1442257_at	0.00129585	0.00850714	+	1.14769	2.27992e-05	0.00646381	-	1.9133
Cyr61	cysteine rich protein 61	1442340_x_at	3.82656e-06	0.000138941	-	1.82199	0.000680292	0.0232791	-	2.73923
Steap2	six transmembrane epithelial antigen of prostate 2	1442359_at	0.00556691	0.0257881	-	0.767225	0.00170667	0.0356876	+	0.472032
---	---	1442381_at	0.00197708	0.0117188	-	0.658935	0.000429245	0.0190376	-	1.79252
---	---	1442411_at	0.00301315	0.0161704	+	0.444494	0.00112901	0.0296388	-	0.546298
Wapal	wings apart-like homolog (Drosophila)	1442426_at	0.000239327	0.00247339	-	0.673386	0.00213887	0.039236	-	0.790184
D8Ertd82e	DNA segment, Chr 8, ERATO Doi 82, expressed	1442434_at	1.53419e-05	0.000351058	+	1.07828	0.00362788	0.0492728	-	0.584256
W91776	expressed sequence W91776	1442439_at	0.00142015	0.0091006	+	0.476609	0.00103796	0.0283543	+	0.874383
D1Ertd564e	DNA segment, Chr 1, ERATO Doi 564, expressed	1442489_at	0.00500188	0.0237563	-	0.441066	0.00314918	0.0462793	-	1.98755
Ell3 /// Serinc4	elongation factor RNA polymerase II-like 3 /// serine incorporator 4	1442514_a_at	3.43967e-07	3.41702e-05	+	1.9601	0.000156961	0.012384	+	1.38824
Ttk	Ttk protein kinase	1442594_at	0.000441306	0.00383709	-	0.92553	0.00200693	0.0381435	-	0.718044
---	---	1442710_at	0.000464206	0.00398556	-	1.11253	0.00181178	0.0364639	-	1.53126
Prdm5	PR domain containing 5	1442740_at	0.0126007	0.0479258	-	0.597172	0.000395515	0.018352	-	1.41921
Rbm39	RNA binding motif protein 39	1442744_at	0.000153462	0.00179821	-	0.731208	0.00196494	0.0377851	-	1.3108
Rbm39	RNA binding motif protein 39	1442745_x_at	0.000603579	0.00483603	-	0.836401	0.00110558	0.0293094	-	1.48612
Braf	Braf transforming gene	1442749_at	0.00190487	0.0113984	-	0.494288	0.000767466	0.0245317	-	1.53651
Suv420h1	suppressor of variegation 4-20 homolog 1 (Drosophila)	1442764_at	0.000247022	0.00252973	-	0.831742	0.00145125	0.0331406	+	0.496886
LOC100046166 /// Tbrg4	protein TBRG4-like /// transforming growth factor beta regulated gene 4	1442793_s_at	0.00127627	0.00841411	-	0.588455	0.00203908	0.0384307	+	0.468218
Fam181b	family with sequence similarity 181, member B	1442800_x_at	0.0120879	0.0464218	+	0.502394	0.00138931	0.03228	+	2.46678
Dgkk	diacylglycerol kinase kappa	1442865_at	1.17208e-07	2.0382e-05	+	2.4663	0.000240754	0.014713	-	0.846798
Fign	fidgetin	1442873_at	4.33611e-07	3.85726e-05	+	3.18797	1.23353e-05	0.00610962	-	1.4579
---	---	1442886_at	0.00031789	0.00303753	-	1.11642	0.00091487	0.0268115	-	0.572977
C76555	expressed sequence C76555	1442944_at	0.000518939	0.00434304	-	0.608267	0.0014896	0.0335074	-	1.4246
---	---	1442996_x_at	0.00118186	0.00792849	-	0.658769	0.00357224	0.0489403	-	0.992627
C330019L16Rik /// Gm2381	RIKEN cDNA C330019L16 gene /// predicted gene 2381	1443052_at	2.82945e-07	3.13541e-05	-	2.06877	0.00196542	0.0377851	+	0.780768
A730059M13Rik	RIKEN cDNA A730059M13 gene	1443114_at	0.00101931	0.00711088	-	0.598635	0.00114145	0.0298265	-	1.73699
---	---	1443158_at	0.000586997	0.00474532	-	0.630792	0.000522162	0.0209739	-	0.947418
Ptn	pleiotrophin	1443173_at	0.0117818	0.0454746	+	0.34094	0.00122426	0.0306445	-	1.21142
---	---	1443240_at	0.00473958	0.0227622	+	0.803152	0.00164271	0.0349982	-	1.99362
---	---	1443285_at	0.00138348	0.00893026	+	0.578939	0.00210343	0.0389413	-	1.24115
Ccdc76	coiled-coil domain containing 76	1443323_at	0.000807774	0.0059753	-	0.610122	0.00330548	0.0473698	-	0.759449
---	---	1443337_at	0.0116294	0.0450697	+	0.605927	0.000270771	0.0154192	-	2.58645
---	---	1443355_at	0.00578556	0.0265528	-	0.470848	0.00220578	0.0396641	-	1.25601
---	---	1443394_at	0.000988787	0.0069528	-	0.670198	0.00243919	0.0412641	-	1.30472
---	---	1443430_at	0.000336183	0.00316621	-	0.984225	0.00135714	0.032048	-	0.772789
---	---	1443509_at	0.000268756	0.00269001	+	0.685514	0.000984026	0.0277032	+	1.21961
---	---	1443533_at	0.0106517	0.042196	-	0.40594	0.00272954	0.043408	-	1.46907
Depdc6 /// LOC100505173	DEP domain containing 6 /// hypothetical LOC100505173	1443579_s_at	0.000331611	0.00313214	+	0.699858	1.15504e-06	0.00439891	+	2.61292
---	---	1443593_at	0.0126449	0.0480452	+	0.576414	0.000138895	0.0120454	-	1.3313
Tmem30a	transmembrane protein 30A	1443619_at	0.00380822	0.0192823	-	0.530377	0.00351779	0.0486055	-	0.746685
---	---	1443649_at	0.00883973	0.0365059	-	0.471065	0.000739168	0.0242806	-	1.81853
Zfp599	zinc finger protein 599	1443688_at	0.000913599	0.00654035	-	0.707876	0.00200999	0.0381521	+	0.550327
Rgs20	regulator of G-protein signaling 20	1443694_at	0.0101033	0.0404931	-	0.3334	0.00238937	0.0408788	-	0.491096
Slc1a3	solute carrier family 1 (glial high affinity glutamate transporter), member 3	1443749_x_at	4.63132e-05	0.00075983	+	0.924318	0.000780756	0.0246839	+	1.13201
Ctsh	cathepsin H	1443814_x_at	1.79776e-08	8.68613e-06	+	6.13169	0.000171248	0.0127871	+	2.4274
9230105E10Rik	RIKEN cDNA 9230105E10 gene	1443858_at	1.58309e-07	2.36421e-05	+	2.68577	0.002163	0.0393499	+	0.686818
I1C0022H11Rik	RIKEN cDNA I1C0022H11 gene	1443892_at	2.31499e-07	2.83718e-05	-	2.09947	2.77889e-05	0.00688629	+	2.38925
---	---	1443893_at	0.0123043	0.0470364	-	0.451949	0.000668932	0.0231361	-	1.49849
Rad18	RAD18 homolog (S. cerevisiae)	1443954_at	0.000206521	0.00222777	-	0.744284	0.00318526	0.0465336	-	1.43212
Gm4340	predicted gene 4340	1443961_at	1.53831e-07	2.32816e-05	-	2.80284	0.000488761	0.0203167	+	1.78486
---	---	1444005_at	0.00269549	0.0148654	+	0.582923	0.00297545	0.0452752	-	1.00284
Kcnj3	potassium inwardly-rectifying channel, subfamily J, member 3	1444025_at	1.24507e-06	7.04568e-05	+	1.65809	0.00067883	0.0232707	+	0.912569
1700019D03Rik	RIKEN cDNA 1700019D03 gene	1444051_at	0.00157588	0.00985933	-	0.690503	0.000718698	0.0238683	+	1.11102
---	---	1444100_at	0.0120446	0.0463025	-	0.328581	0.00361432	0.0491959	-	1.27091
Fam168a	Family with sequence similarity 168, member A	1444119_at	1.70364e-05	0.000376278	-	1.09002	0.000754401	0.0244955	-	0.812956
---	---	1444130_at	0.00518255	0.0244215	-	0.393641	0.000493188	0.0203507	-	1.50884
---	---	1444140_at	0.00313908	0.0166828	-	0.518883	0.00125946	0.0309554	-	1.23143
Alkbh3	alkB, alkylation repair homolog 3 (E. coli)	1444184_at	0.00582928	0.0267073	-	0.38247	0.00124377	0.0307928	-	0.532085
---	---	1444194_at	0.0121457	0.0465925	-	0.585641	0.00189339	0.0373225	-	1.6034
---	---	1444479_at	1.55179e-05	0.000353115	+	1.38216	0.000780806	0.0246839	+	1.00676
Gm8300	predicted gene 8300	1444529_at	5.87196e-07	4.52504e-05	-	3.11834	0.000226375	0.0144002	+	0.870921
---	---	1444562_at	0.00311585	0.0165912	-	0.6008	0.000864591	0.0261004	-	0.934803
Nasp	nuclear autoantigenic sperm protein (histone-binding)	1444583_at	0.00800311	0.0338728	-	0.409031	0.00220586	0.0396641	-	1.49259
---	---	1444611_at	0.000769179	0.0057645	+	0.552416	0.00236278	0.0407355	-	0.849798
---	---	1444693_at	0.00249461	0.0139919	+	0.924499	0.00109201	0.0291253	-	1.87388
---	---	1444746_at	0.0105157	0.0417674	+	0.589834	0.000389125	0.0182568	-	1.64716
AI120166	expressed sequence AI120166	1444992_at	0.00686357	0.030171	+	0.368124	6.95695e-05	0.00925562	-	1.14032
Psme4	proteasome (prosome, macropain) activator subunit 4	1445147_at	0.0121181	0.0465099	-	0.609266	0.000449691	0.019548	-	0.711623
---	---	1445154_at	0.00301426	0.0161744	+	0.411219	0.00347789	0.04844	-	0.498305
Stc2	stanniocalcin 2	1445186_at	0.000705688	0.00541187	+	0.54433	0.00174826	0.0359499	+	0.499323
Kdm6a	4lysine (K)-specific demethylase 6A	1445198_at	0.000927565	0.00662142	-	0.601472	0.00363973	0.0493404	-	0.641133
---	---	1445267_at	0.000322334	0.00306829	-	1.19732	0.000163431	0.0125783	-	0.971806
---	---	1445345_at	0.0106203	0.0421086	+	0.378411	0.000214213	0.0142607	-	0.998608
---	---	1445421_at	0.00078522	0.00585649	+	0.786518	0.00353007	0.0486343	-	0.439131
Pla2g16	phospholipase A2, group XVI	1445597_s_at	0.00589919	0.0269509	-	0.40565	2.02676e-05	0.00637631	+	1.48683
---	---	1445641_at	0.0103192	0.0411828	-	0.817105	0.00219382	0.0396408	-	1.27194
Spry4	sprouty homolog 4 (Drosophila)	1445669_at	6.64477e-06	0.000202902	-	1.33775	0.00338368	0.0477495	+	1.9065
Ube3a	ubiquitin protein ligase E3A	1445727_at	0.0117975	0.0455157	-	0.523414	0.002091	0.0388455	-	0.760693
BC080696	cDNA sequence BC080696	1445849_at	1.55534e-05	0.000353564	-	3.21325	0.00041872	0.0188531	+	0.744847
---	---	1445900_at	0.00281244	0.0153564	+	0.425686	0.00117222	0.030172	-	0.523298
---	---	1446050_at	0.00672117	0.0297013	+	0.521503	0.00102215	0.028123	-	1.4254
Zeb1	Zinc finger E-box binding homeobox 1	1446127_at	0.000134494	0.00163676	-	0.897624	4.42218e-05	0.00785215	-	2.33873
Rbm39	RNA binding motif protein 39	1446147_at	0.00019093	0.00210238	-	0.713105	0.00106262	0.0286977	-	1.30517
Rbm39	RNA binding motif protein 39	1446148_x_at	0.00014159	0.00169341	-	0.741752	0.000581421	0.0217779	-	1.42983
---	---	1446182_at	0.00324091	0.0170773	+	0.423515	0.00161335	0.034699	-	1.36884
4930447C04Rik	RIKEN cDNA 4930447C04 gene	1446260_at	1.05513e-05	0.00027302	-	1.42156	0.00308978	0.0458725	+	0.51878
Cdk17	cyclin-dependent kinase 17	1446272_at	0.00354004	0.0182301	-	0.55663	0.00166958	0.035278	-	1.33054
Trim24	tripartite motif-containing 24	1446295_at	0.00686717	0.0301723	-	0.361301	0.00152004	0.0337611	-	0.784832
---	---	1446309_at	0.00827242	0.0347809	-	0.720656	0.00205504	0.0385543	-	0.477454
---	---	1446426_at	0.00859141	0.035729	-	0.410836	0.000797797	0.0250045	-	1.85084
B230213L16Rik	RIKEN cDNA B230213L16 gene	1446443_at	0.00633364	0.0284261	-	0.42093	0.00139435	0.0323158	-	0.665909
---	---	1446490_at	0.000810519	0.00598972	+	0.584493	0.00236881	0.0407447	-	1.4347
---	---	1446510_at	0.00317292	0.0168157	+	0.510182	0.000110216	0.0110838	-	1.44771
---	---	1446525_at	0.000207151	0.0022333	+	0.888605	0.0004633	0.0197872	-	2.31496
9330199F22Rik	RIKEN cDNA 9330199F22 gene	1446526_at	3.63344e-07	3.5192e-05	-	2.11603	0.000451129	0.0195541	+	0.749588
---	---	1446593_at	0.000385618	0.0034724	+	0.629668	0.00123473	0.0307328	-	0.680998
---	---	1447021_at	6.62513e-06	0.00020255	-	1.88539	0.000123379	0.0114623	+	1.51391
---	---	1447057_at	0.00951884	0.0386905	+	0.539162	0.00310574	0.0459997	-	0.531163
---	---	1447064_at	0.00464104	0.0223861	-	0.701953	0.00336667	0.0476137	-	1.20425
Slc7a7	solute carrier family 7 (cationic amino acid transporter, y+ system), member 7	1447181_s_at	0.00448571	0.0218314	+	0.488169	0.00240118	0.0409745	+	1.06628
Atp10a	ATPase, class V, type 10A	1447272_s_at	2.58156e-06	0.000109104	+	1.76493	0.000475919	0.0200602	+	0.717523
Tsc22d1	TSC22 domain family, member 1	1447360_at	0.00368441	0.018787	-	0.48141	0.000718228	0.0238683	-	1.46248
C530014P21Rik	RIKEN cDNA C530014P21 gene	1447510_at	0.0104167	0.0414875	+	0.499109	0.00159246	0.0344965	-	2.00138
Odz3	Odd Oz/ten-m homolog 3 (Drosophila)	1447567_at	0.00195929	0.011644	+	0.70026	0.00166079	0.035199	-	2.03862
---	---	1447581_at	0.00322916	0.0170357	-	0.52974	0.00336871	0.0476277	-	0.9802
Prkd1	protein kinase D1	1447623_s_at	2.75098e-06	0.000113411	+	1.67397	0.00147963	0.0334372	-	0.696419
Snai2	snail homolog 2 (Drosophila)	1447643_x_at	0.000146223	0.00173547	-	1.46058	0.0015365	0.0339251	-	0.482859
Hsd17b14	Hydroxysteroid (17-beta) dehydrogenase 14	1447678_at	4.03135e-08	1.23686e-05	-	2.98559	0.00285324	0.0444066	+	0.65686
---	---	1447706_at	0.000467892	0.00400805	-	0.777502	0.000500276	0.0205365	-	1.44164
C030034E14Rik	RIKEN cDNA C030034E14 gene	1447725_at	8.27349e-05	0.00117599	-	0.973595	0.00086849	0.0261655	-	0.809851
Rgs2	regulator of G-protein signaling 2	1447830_s_at	5.54517e-05	0.000868077	+	1.418	0.000195604	0.0135931	-	0.871257
Vnn1	vanin 1	1447845_s_at	0.000515954	0.00432368	-	2.11866	0.000230312	0.014548	+	0.803826
Maf	avian musculoaponeurotic fibrosarcoma (v-maf) AS42 oncogene homolog	1447849_s_at	2.01087e-07	2.68775e-05	+	2.68504	0.000215718	0.014274	-	2.05733
Atp10a	ATPase, class V, type 10A	1447851_x_at	3.91683e-07	3.64985e-05	+	2.11427	0.00249376	0.0415943	+	0.745023
Rhobtb3	Rho-related BTB domain containing 3	1447869_x_at	2.39695e-05	0.000473937	+	1.26934	0.00172313	0.0358133	-	0.604686
Epcam	epithelial cell adhesion molecule	1447899_x_at	5.62568e-05	0.000877633	+	1.14112	0.000151723	0.012348	+	1.13738
---	---	1447911_at	0.00530609	0.0248453	-	0.482078	0.00292494	0.044877	-	1.3619
Sash1	SAM and SH3 domain containing 1	1448005_at	8.41019e-05	0.00118975	+	1.20613	0.00289537	0.0447666	+	0.549477
Tbx3	T-box 3	1448029_at	8.22365e-08	1.65026e-05	-	3.1858	2.02067e-06	0.00549051	+	2.16363
Ctps2	cytidine 5'-triphosphate synthase 2	1448111_at	0.00557476	0.0258139	+	0.380406	0.000119834	0.0113068	+	0.970259
Tgfbi	transforming growth factor, beta induced	1448123_s_at	3.39109e-05	0.000607719	-	2.24168	0.00252038	0.0417603	+	0.758444
Enpp2	ectonucleotide pyrophosphatase/phosphodiesterase 2	1448136_at	3.82927e-06	0.000138941	+	3.55952	9.73508e-05	0.0106718	+	1.85436
Tnfrsf19	tumor necrosis factor receptor superfamily, member 19	1448147_at	0.00478388	0.0229359	-	0.433139	0.00116593	0.0300606	+	3.62891
Ndrg2	N-myc downstream regulated gene 2	1448154_at	5.37084e-05	0.000848146	+	1.54839	7.97146e-05	0.0097167	+	2.49093
Ifngr1	interferon gamma receptor 1	1448167_at	0.00217905	0.0126402	+	0.7218	0.000517561	0.0208574	+	1.02872
Grb7	growth factor receptor bound protein 7	1448227_at	3.42788e-06	0.00012959	+	1.60325	0.00033903	0.0171804	+	0.67662
Ccnd2	cyclin D2	1448229_s_at	0.0034369	0.0178252	+	0.868227	0.00369124	0.0497166	-	0.747497
Ldhb	lactate dehydrogenase B	1448237_x_at	1.14574e-05	0.000287237	+	1.23842	4.05138e-05	0.00777537	+	1.24906
Ptn	pleiotrophin	1448254_at	3.99417e-09	5.76419e-06	+	4.62159	0.00319093	0.0465591	-	0.982041
Cdh1	cadherin 1	1448261_at	2.1049e-05	0.000434079	+	1.25868	1.09195e-06	0.00439891	+	2.59911
Mpzl2	myelin protein zero-like 2	1448265_x_at	0.000250521	0.00255917	+	0.689174	5.36656e-06	0.00550595	+	2.34121
Nfib	nuclear factor I/B	1448288_at	6.70586e-06	0.000203527	-	2.33526	0.00180189	0.0364202	+	0.562876
Ebf1	early B-cell factor 1	1448293_at	5.94211e-06	0.000188199	+	1.29207	0.000473251	0.0200226	+	0.748845
Slc1a1	solute carrier family 1 (neuronal/epithelial high affinity glutamate transporter, system Xag), member 1	1448299_at	5.83418e-05	0.000902048	-	1.12443	0.00272699	0.0433827	-	0.428655
Mgst3	microsomal glutathione S-transferase 3	1448300_at	1.0133e-05	0.00026565	+	1.23815	0.000279741	0.015626	+	0.793238
Smoc1	SPARC related modular calcium binding 1	1448321_at	0.000261724	0.00263365	-	0.713568	2.05502e-05	0.00637631	-	1.3315
Prss16	protease, serine, 16 (thymus)	1448355_at	0.013171	0.0495723	-	0.480872	0.000630822	0.0225085	+	0.651168
Cldn7	claudin 7	1448393_at	4.19002e-09	5.76419e-06	+	4.01896	1.39423e-05	0.00616481	+	3.03253
Sfrp1	secreted frizzled-related protein 1	1448395_at	3.18598e-06	0.000124515	+	2.04555	0.00247564	0.0414916	-	0.648012
Pcolce	procollagen C-endopeptidase enhancer protein	1448433_a_at	3.01133e-08	1.10418e-05	-	3.15821	0.00323587	0.046839	+	0.400951
4933434E20Rik	RIKEN cDNA 4933434E20 gene	1448463_at	0.00595021	0.0271265	+	0.381218	0.00334165	0.0474983	-	0.441372
Nek7	NIMA (never in mitosis gene a)-related expressed kinase 7	1448474_at	0.00018531	0.00205635	+	0.700963	0.000222563	0.0143765	+	0.790543
Gas1	growth arrest specific 1	1448494_at	1.13783e-05	0.000286527	+	1.44247	0.000528872	0.0209739	-	0.650186
Fam13c	family with sequence similarity 13, member C	1448557_at	0.00698543	0.0305607	+	0.503927	0.00208605	0.0387971	+	0.460666
Upp1	uridine phosphorylase 1	1448562_at	7.87824e-08	1.6266e-05	-	2.56474	1.26795e-06	0.00439891	+	2.78308
Slc40a1	solute carrier family 40 (iron-regulated transporter), member 1	1448566_at	1.40317e-07	2.21274e-05	+	2.23211	0.000256956	0.0151212	+	1.21436
Crtap	cartilage associated protein	1448592_at	0.000166287	0.00190638	-	0.874381	0.00272379	0.0433624	+	0.443369
Slc6a8	solute carrier family 6 (neurotransmitter transporter, creatine), member 8	1448596_at	0.00363717	0.0186318	-	0.512637	0.00250548	0.0416486	+	0.436964
Lpar1	lysophosphatidic acid receptor 1	1448606_at	0.000297784	0.00288949	-	0.686631	0.000156677	0.012384	-	0.893138
Psmb10	proteasome (prosome, macropain) subunit, beta type 10	1448632_at	0.00535391	0.0250069	+	0.385557	0.00194758	0.0377496	+	0.536405
Fam114a1	family with sequence similarity 114, member A1	1448648_at	0.0031332	0.0166659	+	0.412379	0.00093856	0.0270307	+	0.575851
Enpep	glutamyl aminopeptidase	1448649_at	1.04931e-06	6.39524e-05	+	3.93206	6.87238e-05	0.00919785	+	2.88569
Podxl	podocalyxin-like	1448688_at	1.3968e-08	8.13166e-06	+	3.23423	0.00171536	0.0357508	+	0.675495
Kcnk1	potassium channel, subfamily K, member 1	1448690_at	1.98674e-08	8.87394e-06	+	3.76811	0.000111014	0.0111059	+	1.04568
Stat4	signal transducer and activator of transcription 4	1448713_at	0.000272938	0.00271739	-	0.904604	0.00028328	0.0157537	+	1.55224
Ppcs	phosphopantothenoylcysteine synthetase	1448722_s_at	6.01067e-05	0.000922379	-	0.899571	0.00187667	0.0371552	+	0.639869
Ctsb	cathepsin B	1448732_at	5.3827e-05	0.000849424	+	1.0077	0.00372969	0.0499741	+	0.507605
Car2	carbonic anhydrase 2	1448752_at	0.00410883	0.0204449	+	0.461533	4.45401e-05	0.00787766	+	1.27169
Rbp1	retinol binding protein 1, cellular	1448754_at	0.00127822	0.00842326	+	0.496046	0.000863713	0.0260968	+	0.541172
Pml	promyelocytic leukemia	1448757_at	0.0014278	0.00914185	-	0.48119	0.00329748	0.0473409	+	0.446668
Slc7a9	solute carrier family 7 (cationic amino acid transporter, y+ system), member 9	1448783_at	1.2766e-08	8.13166e-06	+	3.40776	0.000310577	0.0164599	+	1.18589
Plbd1	phospholipase B domain containing 1	1448786_at	4.13636e-05	0.000698181	+	1.67485	0.000155238	0.0123666	+	1.32077
Cxcl12	chemokine (C-X-C motif) ligand 12	1448823_at	3.19222e-08	1.11607e-05	+	3.39492	1.57619e-05	0.00637631	+	2.52189
Rpp25	ribonuclease P 25 subunit (human)	1448845_at	1.21576e-06	6.94958e-05	-	2.17479	0.000529738	0.0209739	+	0.801676
Zdhhc12	zinc finger, DHHC domain containing 12	1448857_a_at	0.00334552	0.0174609	+	0.42005	0.00290414	0.0448637	+	0.490696
Rem2	rad and gem related GTP binding protein 2	1448860_at	7.43319e-05	0.00108213	+	1.24334	0.000207996	0.0140432	+	0.901672
Ltbp1	latent transforming growth factor beta binding protein 1	1448870_at	3.83355e-07	3.60202e-05	+	2.21728	0.00148263	0.033463	-	0.511987
Ocln	occludin	1448873_at	1.07871e-07	1.93829e-05	+	2.35356	0.000179187	0.0130769	+	1.19701
Lgmn	legumain	1448883_at	2.124e-07	2.75271e-05	+	2.76343	0.000299593	0.0161662	+	1.12484
Klf2	Kruppel-like factor 2 (lung)	1448890_at	4.48815e-07	3.90989e-05	-	2.0925	9.62858e-06	0.00550595	+	1.82006
Akr1b8	aldo-keto reductase family 1, member B8	1448894_at	0.00238754	0.0135619	-	0.870127	2.66783e-05	0.00668268	+	1.9564
Slco3a1	solute carrier organic anion transporter family, member 3a1	1448918_at	8.75102e-05	0.00122063	+	0.801669	0.00202489	0.0382492	-	0.878703
Hdac6	histone deacetylase 6	1448928_at	0.00134593	0.00874187	-	0.488497	0.000239345	0.0147118	-	0.842851
F2rl1	coagulation factor II (thrombin) receptor-like 1	1448931_at	0.00570288	0.0262428	-	0.450503	5.93414e-06	0.00550595	+	2.45998
Car4	carbonic anhydrase 4	1448949_at	1.05621e-08	7.5722e-06	+	3.83481	4.20647e-05	0.00785215	+	1.17965
Cxxc5	CXXC finger 5	1448960_at	4.91573e-05	0.000794925	+	0.964859	0.00123274	0.0307048	+	0.533116
S100g	S100 calcium binding protein G	1448964_at	0.000314375	0.00301544	+	1.99829	0.00118853	0.0302314	+	1.33207
Tcfap2c	transcription factor AP-2, gamma	1448977_at	4.35863e-08	1.28092e-05	-	3.84574	0.000153234	0.0123646	+	0.860064
Acadl	acyl-Coenzyme A dehydrogenase, long-chain	1448987_at	2.49081e-06	0.000107398	+	1.49484	0.000239907	0.0147118	+	0.787322
Sp1	trans-acting transcription factor 1	1448994_at	0.00730127	0.0316139	-	0.40055	0.001762	0.0360396	+	0.486665
Hspa4l	heat shock protein 4 like	1449010_at	9.31435e-05	0.00127116	+	0.787589	0.0002658	0.0153121	-	0.726214
Eef2k	eukaryotic elongation factor-2 kinase	1449013_at	0.00245995	0.013851	+	0.578888	0.00192678	0.0376147	+	0.459194
Cited1	Cbp/p300-interacting transactivator with Glu/Asp-rich carboxy-terminal domain 1	1449031_at	3.45606e-07	3.41824e-05	+	3.47098	5.80631e-05	0.00870001	+	1.4137
Rnf128	ring finger protein 128	1449036_at	8.20763e-05	0.00116824	+	2.76369	0.000292606	0.0159382	+	0.922838
Dnmt3b	DNA methyltransferase 3B	1449052_a_at	1.21406e-05	0.00029815	+	1.37241	0.000164712	0.0126276	+	0.868962
Gli1	GLI-Kruppel family member GLI1	1449058_at	1.4429e-05	0.00033828	-	1.21652	0.00311296	0.0460471	-	0.480708
Tdh	L-threonine dehydrogenase	1449064_at	1.56207e-05	0.000354382	-	1.10367	4.09704e-06	0.00550595	+	2.92955
Adi1	acireductone dioxygenase 1	1449076_x_at	0.00862601	0.0358318	+	0.337434	0.0033252	0.047422	+	0.540097
Nrip1	nuclear receptor interacting protein 1	1449089_at	6.39464e-05	0.000964888	-	0.98939	0.00201246	0.0381521	-	0.489767
Fdx1	ferredoxin 1	1449108_at	0.00949104	0.0385914	-	0.390984	9.30297e-05	0.0104371	+	1.09766
Fblim1	filamin binding LIM protein 1	1449141_at	4.04801e-07	3.69574e-05	-	2.16717	0.000322416	0.0167334	+	0.891462
Has2	hyaluronan synthase 2	1449169_at	1.81741e-07	2.53768e-05	+	2.56176	9.17868e-05	0.0103492	+	1.1339
Cxcl16	chemokine (C-X-C motif) ligand 16	1449195_s_at	0.00141945	0.00910003	+	1.12332	0.00138173	0.0322387	+	0.586857
Cdkl2	cyclin-dependent kinase-like 2 (CDC2-related kinase)	1449229_a_at	1.1223e-05	0.000284238	-	1.33187	0.000614611	0.0222793	+	1.01046
Cdh2	cadherin 2	1449244_at	2.59463e-07	3.01847e-05	+	2.32629	0.000197154	0.0136587	-	0.856053
Spp1	secreted phosphoprotein 1	1449254_at	2.15286e-07	2.75891e-05	-	2.69105	4.5001e-07	0.00439891	+	3.14332
Hebp2	heme binding protein 2	1449271_a_at	0.000107931	0.00140168	+	0.956262	0.00037146	0.0177847	+	0.727066
Gdf3	growth differentiation factor 3	1449288_at	9.65598e-08	1.81737e-05	-	2.86647	0.00127744	0.0311078	+	1.37976
Rspo1	R-spondin homolog (Xenopus laevis)	1449319_at	1.98451e-08	8.87394e-06	+	3.0954	0.000169502	0.0127504	+	0.845423
LOC100505359 /// Xlr4a /// Xlr4b /// Xlr4c	x-linked lymphocyte-regulated protein 3A-like /// X-linked lymphocyte-regulated 4A /// X-linked lymphocyte-regulated 4B /// X-linked lymphocyte-regulated 4C	1449347_a_at	1.92243e-06	9.08844e-05	-	1.67597	3.81419e-05	0.00766637	+	1.15138
2310030G06Rik	RIKEN cDNA 2310030G06 gene	1449357_at	1.06212e-06	6.44396e-05	+	1.96649	3.33821e-05	0.00733114	+	1.97026
Dcn	decorin	1449368_at	0.000169504	0.00193179	+	0.961805	0.00102263	0.028123	+	0.789797
Tmprss2	transmembrane protease, serine 2	1449369_at	2.12625e-05	0.00043589	+	1.07394	0.00351995	0.0486079	+	0.55765
Pacsin1	protein kinase C and casein kinase substrate in neurons 1	1449380_at	0.00716966	0.0311671	-	0.479605	0.00315739	0.0463546	+	0.700276
Pacsin1	protein kinase C and casein kinase substrate in neurons 1	1449381_a_at	1.97577e-06	9.2055e-05	-	1.56655	0.00330015	0.0473409	+	0.690237
Reln	reelin	1449465_at	0.00286721	0.0155755	+	0.771319	0.000723639	0.0239273	-	0.589569
Stc2	stanniocalcin 2	1449484_at	0.000336012	0.00316575	+	1.4718	0.000251044	0.0150164	+	1.3531
Dazl	deleted in azoospermia-like	1449502_at	4.55901e-07	3.92328e-05	-	2.26165	0.0014618	0.0332638	+	0.544035
Cd47	CD47 antigen (Rh-related antigen, integrin-associated signal transducer)	1449507_a_at	1.58458e-06	8.15823e-05	+	1.63266	0.00126501	0.0309903	-	0.60452
Sycp3	synaptonemal complex protein 3	1449534_at	1.37068e-07	2.19483e-05	+	2.44532	6.64645e-06	0.00550595	+	2.0309
C920025E04Rik /// H2-T23 /// LOC100505163	RIKEN cDNA C920025E04 gene /// histocompatibility 2, T region locus 23 /// h-2 class I histocompatibility antigen, D-37 alpha chain-like	1449556_at	0.000180595	0.0020221	+	1.07174	0.00233112	0.0404368	+	0.996378
Klb	klotho beta	1449568_at	7.90797e-05	0.00113477	+	1.57854	0.0011348	0.0297216	+	1.84561
Emid1	EMI domain containing 1	1449581_at	0.000729938	0.00554785	+	0.541642	0.00328551	0.047191	-	0.630067
Tcf15	transcription factor 15	1449592_at	3.11199e-07	3.26404e-05	-	2.01386	0.000938373	0.0270307	+	1.08477
---	---	1449601_x_at	0.00666191	0.0294943	-	0.425487	5.67898e-05	0.0086823	-	1.37587
Fzd3	frizzled homolog 3 (Drosophila)	1449730_s_at	0.00051951	0.00434621	+	0.851009	0.00156349	0.0342638	-	0.729479
Ssbp2	single-stranded DNA binding protein 2	1449815_a_at	4.53525e-07	3.92328e-05	+	1.92353	0.00210208	0.0389413	-	0.54308
Dach2	dachshund 2 (Drosophila)	1449823_at	0.00708481	0.0308906	+	0.395045	0.00120879	0.0304228	-	0.891353
Chmp4c	chromatin modifying protein 4C	1449887_at	0.000971427	0.00685345	-	0.946922	0.00327284	0.0470722	+	0.51317
Epas1	endothelial PAS domain protein 1	1449888_at	2.54444e-05	0.000494854	-	1.16965	0.000474234	0.0200266	+	1.19853
Acot10 /// Acot9	acyl-CoA thioesterase 10 /// acyl-CoA thioesterase 9	1449968_s_at	4.08038e-05	0.000691837	-	1.09954	0.00101499	0.0280615	+	0.558103
Nqo2	NAD(P)H dehydrogenase, quinone 2	1449983_a_at	0.000260055	0.00262273	-	0.780947	0.000904709	0.0266833	+	0.703788
Nlrp4c	NLR family, pyrin domain containing 4C	1450000_at	0.00103036	0.00716252	-	0.579104	0.000345719	0.0172423	+	0.728873
Fzd7	frizzled homolog 7 (Drosophila)	1450044_at	2.55989e-06	0.000108816	+	1.44885	0.00124007	0.0307693	+	0.515455
Enc1	ectodermal-neural cortex 1	1450061_at	0.0101379	0.0405886	-	0.368115	1.55621e-05	0.00637631	+	1.41937
Fmn2	formin 2	1450064_at	0.00432701	0.0212584	-	0.415163	3.70358e-05	0.00766215	-	1.13192
Celf2	CUGBP, Elav-like family member 2	1450069_a_at	3.90001e-05	0.000670074	+	1.59912	0.000284247	0.0157685	-	1.12501
Nrk	Nik related kinase	1450078_at	6.88963e-06	0.000207153	+	2.04756	0.000250871	0.0150164	+	0.798929
Nrk	Nik related kinase	1450079_at	6.27833e-06	0.000196229	+	2.132	0.00244885	0.0413189	+	1.07178
Evl	Ena-vasodilator stimulated phosphoprotein	1450106_a_at	0.00404237	0.0201871	+	0.457621	0.00215561	0.0393335	-	0.438906
Ryr2	ryanodine receptor 2, cardiac	1450123_at	0.000252596	0.00256989	-	1.01034	0.00289112	0.0447468	+	0.45546
Bspry	B-box and SPRY domain containing	1450131_a_at	0.000133489	0.00162835	+	0.834916	0.000114634	0.0112229	+	1.15895
Fzd3	frizzled homolog 3 (Drosophila)	1450135_at	0.00640713	0.0286561	+	0.589458	0.000605592	0.022198	-	0.644434
Cd38	CD38 antigen	1450136_at	3.06038e-07	3.25227e-05	-	1.98114	0.000696704	0.0235548	+	0.745242
Galt	galactose-1-phosphate uridyl transferase	1450187_a_at	0.00562944	0.0259977	-	0.387343	6.14181e-05	0.00881038	+	1.24272
Fign	fidgetin	1450268_at	1.01598e-06	6.2598e-05	+	2.17257	2.17805e-05	0.00640716	-	1.29101
Cdh6	cadherin 6	1450288_at	0.0069912	0.030577	+	0.493981	0.000399014	0.018456	-	1.29473
Capg	capping protein (actin filament), gelsolin-like	1450355_a_at	0.000241683	0.00249266	+	0.747423	6.88097e-05	0.00919785	+	1.81387
Thbs1	thrombospondin 1	1450377_at	0.00279113	0.0152771	-	0.627165	0.00244316	0.0412739	-	0.870223
Stag2	stromal antigen 2	1450396_at	5.3538e-05	0.000846046	+	1.07284	0.00358697	0.0490366	+	0.577651
Tcf7	transcription factor 7, T-cell specific	1450461_at	0.00173342	0.0106077	+	0.505018	0.0016948	0.0355745	+	0.464555
Cdk5r2	cyclin-dependent kinase 5, regulatory subunit 2 (p39)	1450466_at	0.000522448	0.00436512	+	0.605765	3.8071e-05	0.00766637	+	1.11466
Mybl1	myeloblastosis oncogene-like 1	1450481_at	0.00448651	0.0218328	-	0.640346	0.00316878	0.0464603	+	0.488951
Fam134b	family with sequence similarity 134, member B	1450505_a_at	1.46776e-07	2.2987e-05	+	2.89257	0.000361957	0.0175378	+	1.37876
Manba	mannosidase, beta A, lysosomal	1450626_at	7.74684e-08	1.62554e-05	-	2.7327	2.59943e-05	0.00668268	+	1.31208
Lima1	LIM domain and actin binding 1	1450629_at	1.55767e-05	0.000353739	+	1.3081	0.000186271	0.0133035	+	0.779778
Gm14085 /// Slc28a2	predicted gene 14085 /// solute carrier family 28 (sodium-coupled nucleoside transporter), member 2	1450639_at	0.00221305	0.0128094	+	1.32769	0.000125351	0.0115613	+	1.03564
Vim	vimentin	1450641_at	8.88727e-09	7.15758e-06	-	3.60838	0.000217356	0.0143109	+	0.907452
Zfp36l1	zinc finger protein 36, C3H type-like 1	1450644_at	1.46107e-05	0.000341074	-	1.28377	0.00224588	0.0399813	-	0.596861
H2-Ab1	histocompatibility 2, class II antigen A, beta 1	1450648_s_at	0.00660125	0.0293041	+	0.507225	0.0035319	0.0486389	-	0.56851
Pten	phosphatase and tensin homolog	1450655_at	4.5515e-05	0.000749733	+	1.17279	0.0017141	0.0357508	+	0.644297
Thbs2	thrombospondin 2	1450663_at	0.00234449	0.0133762	+	0.551142	0.00161452	0.0347077	+	0.629121
Gabpa	GA repeat binding protein, alpha	1450665_at	5.85804e-06	0.000186584	-	1.28101	0.00117608	0.030172	+	0.513477
Cdc42ep3	CDC42 effector protein (Rho GTPase binding) 3	1450700_at	9.6329e-06	0.000257614	-	1.42723	0.00313482	0.0461585	+	0.504743
Jarid2	jumonji, AT rich interactive domain 2	1450710_at	0.000209864	0.00225049	-	1.04499	0.00101248	0.0280492	+	0.702373
Bmp6	bone morphogenetic protein 6	1450759_at	0.000368302	0.00335979	+	0.907166	0.0023069	0.0402657	+	0.565922
Fabp7	fatty acid binding protein 7, brain	1450779_at	1.0599e-06	6.44242e-05	+	2.68272	3.55665e-05	0.00760733	+	2.58247
Hmga2	high mobility group AT-hook 2	1450780_s_at	0.00353293	0.0182099	-	0.445262	0.0019464	0.0377496	-	0.451161
Wnt4	wingless-related MMTV integration site 4	1450782_at	0.00319262	0.0168839	+	0.452469	0.000990566	0.0278139	+	0.72281
Kat2b	K(lysine) acetyltransferase 2B	1450821_at	0.000460446	0.00395746	-	1.38272	0.000792206	0.0248465	+	0.5988
D0H4S114	DNA segment, human D4S114	1450839_at	3.77818e-06	0.000138087	+	1.65093	0.000322362	0.0167334	-	0.717157
Arvcf	armadillo repeat gene deleted in velo-cardio-facial syndrome	1450855_at	0.000998925	0.00700443	-	0.574089	0.00371688	0.0498942	-	0.426453
Col1a2	collagen, type I, alpha 2	1450857_a_at	0.00249168	0.013979	+	0.490061	6.06241e-06	0.00550595	-	2.15412
Mpp1	membrane protein, palmitoylated	1450919_at	0.00458489	0.0221942	-	0.403756	0.00210498	0.0389413	+	0.527448
Got1	glutamate oxaloacetate transaminase 1, soluble	1450970_at	7.04613e-05	0.00104084	-	0.90157	0.00119788	0.0303344	+	0.645876
Ndrg1	N-myc downstream regulated gene 1	1450976_at	0.000921756	0.00658412	+	0.589187	0.00173239	0.035854	+	0.839718
Slc9a3r1	solute carrier family 9 (sodium/hydrogen exchanger), member 3 regulator 1	1450982_at	0.000112245	0.00143899	+	0.776945	7.76136e-05	0.00963499	+	1.27994
Tdgf1	teratocarcinoma-derived growth factor 1	1450989_at	1.71862e-07	2.47641e-05	-	2.94049	1.62193e-05	0.00637631	+	3.1027
Meis1	Meis homeobox 1	1450992_a_at	0.00121698	0.00810976	-	0.964493	0.00123992	0.0307693	-	1.00925
Folr1	folate receptor 1 (adult)	1450995_at	8.79973e-05	0.0012225	-	0.800939	0.000677061	0.0232707	+	1.30798
Stk17b	serine/threonine kinase 17b (apoptosis-inducing)	1450997_at	0.0100484	0.0403351	+	0.336948	0.000449898	0.019548	+	0.883917
Klf5	Kruppel-like factor 5	1451021_a_at	2.86709e-07	3.16158e-05	-	2.34859	0.000566703	0.0215142	+	1.24367
Ftsj3	FtsJ homolog 3 (E. coli)	1451026_at	0.00109584	0.00749181	-	0.666536	0.00164474	0.0350067	+	0.490119
Mina	myc induced nuclear antigen	1451042_a_at	0.00487126	0.0232903	-	0.377222	0.00155711	0.0342238	+	0.501761
Stxbp4	syntaxin binding protein 4	1451063_at	8.77217e-05	0.00122147	+	0.941598	0.00349427	0.0485281	-	0.437036
Esyt1	extended synaptotagmin-like protein 1	1451099_at	9.61807e-06	0.00025744	-	1.16449	0.00115533	0.0299933	+	0.816528
Slc39a4	solute carrier family 39 (zinc transporter), member 4	1451139_at	0.000476979	0.00407066	+	0.634097	0.000182611	0.0132198	+	1.19465
Pgm2	phosphoglucomutase 2	1451149_at	7.20678e-05	0.00105839	+	1.14933	8.115e-05	0.00975986	+	1.38873
Celf2	CUGBP, Elav-like family member 2	1451154_a_at	7.35375e-05	0.00107577	+	1.60939	0.00013287	0.011843	-	1.03618
Ppap2c	phosphatidic acid phosphatase type 2C	1451210_at	0.00351946	0.0181656	+	0.402697	0.000658908	0.0230261	+	0.816987
Zadh2	zinc binding alcohol dehydrogenase, domain containing 2	1451277_at	0.0027274	0.0150028	+	0.435821	0.00099104	0.0278139	-	0.525651
Dclk1	doublecortin-like kinase 1	1451289_at	2.03992e-06	9.38452e-05	+	1.90511	0.00066348	0.0230892	-	0.877979
Zfp521	zinc finger protein 521	1451332_at	2.78082e-08	1.06635e-05	+	3.96799	0.0019735	0.0378304	-	0.594424
Plac8	placenta-specific 8	1451335_at	4.49064e-07	3.90989e-05	+	1.96774	0.000214697	0.0142607	+	1.32697
Spon1	spondin 1, (f-spondin) extracellular matrix protein	1451342_at	8.64305e-08	1.68749e-05	+	4.09693	2.81614e-05	0.00694049	-	1.27659
Depdc6	DEP domain containing 6	1451348_at	0.0075451	0.0323902	+	0.4689	4.2061e-05	0.00785215	+	2.22015
Mta3	metastasis associated 3	1451352_s_at	0.000249887	0.00255386	-	0.661114	5.75019e-05	0.00870001	+	1.24651
Pnpla7	patatin-like phospholipase domain containing 7	1451361_a_at	0.000190756	0.00210238	+	0.728017	0.00128636	0.0311079	+	0.55322
Blvrb	biliverdin reductase B (flavin reductase (NADPH))	1451386_at	1.87799e-06	8.99142e-05	+	1.7278	0.000357858	0.0175378	+	0.82255
Antxr1	anthrax toxin receptor 1	1451446_at	6.51283e-07	4.83056e-05	+	2.88969	4.37202e-06	0.00550595	+	2.0014
Cuedc1	CUE domain containing 1	1451447_at	5.92892e-07	4.53221e-05	-	1.79082	0.00331147	0.0473828	-	0.71712
Gca	grancalcin	1451451_at	0.000129262	0.00159112	-	1.07283	0.00118075	0.0302	+	1.19825
Ndfip1	Nedd4 family interacting protein 1	1451493_at	0.000565119	0.00461227	+	0.666599	0.00089595	0.0265844	+	0.79167
Pla2g10	phospholipase A2, group X	1451502_at	0.00020189	0.00219011	-	0.85057	0.00292557	0.044877	+	1.15337
Larp1b	La ribonucleoprotein domain family, member 1B	1451508_at	0.00711372	0.0309893	-	0.577916	0.00143457	0.0329483	+	0.490133
Ssbp2	single-stranded DNA binding protein 2	1451542_at	0.000114931	0.00146014	+	0.78773	0.000843163	0.0257464	-	1.1454
Nln	neurolysin (metallopeptidase M3 family)	1451555_at	0.00307844	0.0164464	+	0.434087	0.000144683	0.0122882	+	0.842367
Nr2c2	nuclear receptor subfamily 2, group C, member 2	1451569_at	0.00642807	0.0287241	+	0.638193	0.00092912	0.0269745	-	0.932039
Ttr	transthyretin	1451580_a_at	6.44026e-09	6.60142e-06	+	4.32256	0.00225787	0.0399813	+	1.63439
Serpinb6c	serine (or cysteine) peptidase inhibitor, clade B, member 6c	1451594_s_at	3.05249e-05	0.000563299	+	1.22638	1.04495e-05	0.00561049	+	2.32047
Spns2	spinster homolog 2 (Drosophila)	1451601_a_at	0.000694286	0.00534922	+	1.51063	6.32136e-05	0.00881038	+	1.12962
Pla2g16	phospholipase A2, group XVI	1451611_at	0.00254386	0.0142064	-	0.464144	1.34711e-05	0.00610962	+	1.57589
Lbh	limb-bud and heart	1451629_at	9.50458e-05	0.00128922	+	1.51392	3.8468e-05	0.00766637	+	1.53253
Fam161a	family with sequence similarity 161, member A	1451653_a_at	6.19077e-06	0.000194571	-	1.51435	0.00312216	0.0461075	+	0.55206
Hnf1b	HNF1 homeobox B	1451687_a_at	2.44638e-06	0.000105989	+	1.91343	0.000802919	0.0250819	+	0.952705
Cldn3	claudin 3	1451701_x_at	9.32894e-06	0.000252815	+	1.14652	4.63266e-05	0.00800527	+	1.46025
Plp1	proteolipid protein (myelin) 1	1451718_at	0.00246348	0.0138656	-	0.55813	0.00371085	0.0498567	-	0.522083
Wdr13	WD repeat domain 13	1451728_at	0.00072724	0.00553367	-	0.586325	0.00365922	0.0495005	-	0.405615
Hopx	HOP homeobox	1451776_s_at	7.4118e-06	0.000216704	+	1.48728	0.000159205	0.0124442	-	0.884627
Slc29a1	solute carrier family 29 (nucleoside transporters), member 1	1451782_a_at	3.21205e-05	0.000584611	-	1.93345	0.000336686	0.0171333	+	0.834351
Tfpi	tissue factor pathway inhibitor	1451790_a_at	0.00790168	0.0335284	-	0.419095	0.000205093	0.0139777	+	2.12703
Tfpi	tissue factor pathway inhibitor	1451791_at	0.00160351	0.0100056	-	0.532731	9.62136e-05	0.0106356	+	2.02892
Htatip2	HIV-1 tat interactive protein 2, homolog (human)	1451814_a_at	0.00605978	0.0274979	+	0.397394	0.00134753	0.0319364	+	0.545003
Acsl4	acyl-CoA synthetase long-chain family member 4	1451828_a_at	1.65112e-06	8.32033e-05	+	1.6418	0.00265535	0.0428323	+	0.51999
Sox21	SRY-box containing gene 21	1451835_at	7.42016e-05	0.00108128	-	1.86328	0.000662137	0.0230618	-	0.908864
Arhgap6	Rho GTPase activating protein 6	1451867_x_at	0.000442264	0.00384252	+	0.63023	0.0026275	0.0427499	+	0.643546
Odz4	odd Oz/ten-m homolog 4 (Drosophila)	1451888_a_at	2.05472e-06	9.39973e-05	-	1.8609	0.000427006	0.0189738	-	0.99839
Glcci1	glucocorticoid induced transcript 1	1451972_at	9.0351e-05	0.00124349	+	1.02499	0.00281169	0.0440523	-	0.531092
Irx1	Iroquois related homeobox 1 (Drosophila)	1451983_at	0.00305165	0.0163429	+	0.433737	0.000901482	0.0266715	+	1.71682
Calca	calcitonin/calcitonin-related polypeptide, alpha	1452004_at	8.25722e-08	1.65026e-05	+	2.74183	0.000123515	0.0114623	+	1.01689
Ttc39b	tetratricopeptide repeat domain 39B	1452009_at	2.27032e-07	2.81272e-05	-	2.13202	0.00341911	0.0479793	+	0.994862
Hes6	hairy and enhancer of split 6 (Drosophila)	1452021_a_at	1.87404e-05	0.000401717	+	1.19326	0.00144322	0.0330243	+	0.495987
Slc1a3	solute carrier family 1 (glial high affinity glutamate transporter), member 3	1452031_at	2.4786e-05	0.00048582	+	1.10713	2.12068e-05	0.00637631	+	1.42289
Col4a1	collagen, type IV, alpha 1	1452035_at	3.60551e-06	0.00013365	+	1.89448	7.96844e-05	0.0097167	+	1.55315
Tmem144	transmembrane protein 144	1452042_a_at	1.07663e-05	0.000277468	+	1.36985	0.00128431	0.0311079	+	0.948612
Naaa	N-acylethanolamine acid amidase	1452067_at	0.000214269	0.00227972	+	0.935359	0.00359076	0.0490475	+	0.388376
Igfbp5	insulin-like growth factor binding protein 5	1452114_s_at	1.59802e-05	0.000360322	+	2.88838	1.98918e-05	0.00637631	-	1.9714
Ank3	ankyrin 3, epithelial	1452124_at	9.91997e-07	6.15407e-05	+	2.42619	0.00244823	0.0413189	+	0.583091
Sepp1	selenoprotein P, plasma, 1	1452141_a_at	1.63747e-08	8.59284e-06	+	3.73933	0.00286342	0.0445014	+	1.01609
Lrpap1	low density lipoprotein receptor-related protein associated protein 1	1452148_at	0.00261772	0.0145379	+	0.508462	0.000273544	0.0154702	+	0.741488
Tiparp	TCDD-inducible poly(ADP-ribose) polymerase	1452161_at	0.00814134	0.0343225	-	0.678887	0.000571605	0.0216093	+	0.626182
Ets1	E26 avian leukemia oncogene 1, 5' domain	1452163_at	9.70198e-07	6.10081e-05	+	1.71822	4.26756e-06	0.00550595	+	3.42076
Phf17	PHD finger protein 17	1452180_at	3.88435e-05	0.000668147	-	1.42497	0.000800747	0.0250621	+	0.745125
Prcp	prolylcarboxypeptidase (angiotensinase C)	1452191_at	0.000212149	0.00226572	+	0.737531	0.001378	0.0322387	+	0.507615
Naf1	nuclear assembly factor 1 homolog (S. cerevisiae)	1452192_at	0.000887657	0.00640138	+	0.535165	0.00150626	0.0335882	+	0.482275
Pde2a	phosphodiesterase 2A, cGMP-stimulated	1452202_at	0.00265923	0.0147104	+	0.696898	0.00128592	0.0311079	+	0.534891
Cited2	Cbp/p300-interacting transactivator, with Glu/Asp-rich carboxy-terminal domain, 2	1452207_at	0.000848377	0.00619137	+	0.803195	0.000788717	0.0248465	+	0.592751
Tex2	testis expressed gene 2	1452213_at	0.000686175	0.00531002	-	0.652029	0.00203465	0.0383631	+	0.587466
Skil	SKI-like	1452214_at	5.4466e-06	0.000177235	+	1.47485	0.000276202	0.0155415	+	0.9762
Sel1l3	sel-1 suppressor of lin-12-like 3 (C. elegans)	1452227_at	8.02047e-08	1.63679e-05	+	2.7563	0.00183429	0.0366866	-	0.621546
Prickle1	prickle homolog 1 (Drosophila)	1452249_at	2.08739e-07	2.72091e-05	+	2.8841	5.03809e-05	0.00828865	+	1.09277
Nbea	neurobeachin	1452251_at	0.000100294	0.00133985	+	1.32948	0.00227514	0.0400618	-	0.471264
Cubn	cubilin (intrinsic factor-cobalamin receptor)	1452270_s_at	1.27143e-09	4.77856e-06	+	5.85982	0.000124887	0.0115421	+	2.87114
Ptprz1	protein tyrosine phosphatase, receptor type Z, polypeptide 1	1452284_at	0.00928773	0.0379391	-	0.335745	1.35253e-05	0.00610962	-	1.4727
Pcdh1	protocadherin 1	1452294_at	1.19476e-05	0.00029526	+	1.71325	0.000945635	0.0271823	+	0.808436
Slit3	slit homolog 3 (Drosophila)	1452296_at	7.18061e-07	5.1507e-05	+	2.02457	0.000190468	0.0134223	+	0.956903
Cgnl1	cingulin-like 1	1452309_at	0.00537591	0.0250889	+	0.449541	5.54069e-05	0.00858731	+	1.59312
Brwd1	bromodomain and WD repeat domain containing 1	1452321_at	4.08032e-05	0.000691837	-	1.00286	0.00190923	0.0374709	-	0.721213
Pvt1	plasmacytoma variant translocation 1	1452324_at	9.99901e-05	0.00133755	-	0.792446	0.000217863	0.0143234	+	0.982847
Lrrc1	leucine rich repeat containing 1	1452411_at	1.54884e-06	8.05703e-05	+	1.59932	0.0010334	0.0282489	-	0.579868
B2m	beta-2 microglobulin	1452428_a_at	1.27514e-06	7.16192e-05	+	1.87068	0.0024692	0.0414218	+	0.474649
Tfpi	tissue factor pathway inhibitor	1452432_at	0.00636264	0.0285165	-	0.671675	0.000248576	0.014968	+	2.52799
---	---	1452452_at	0.00265341	0.0146902	+	0.59154	0.00365506	0.0495005	+	0.535265
1190005I06Rik	RIKEN cDNA 1190005I06 gene	1452609_at	0.000819932	0.00603751	-	0.544402	0.0025021	0.041641	+	0.804519
Zdhhc2	zinc finger, DHHC domain containing 2	1452655_at	0.000374699	0.00340344	+	0.806987	0.00175921	0.0360318	+	0.511679
Tanc1	tetratricopeptide repeat, ankyrin repeat and coiled-coil containing 1	1452714_at	0.00037319	0.00339545	-	0.616582	0.000335207	0.0171174	+	0.70367
Rps4y2	ribosomal protein S4, Y-linked 2	1452730_at	0.0120965	0.0464418	-	0.341883	0.00105349	0.0285372	+	0.547389
Hnrnpa3	heterogeneous nuclear ribonucleoprotein A3	1452774_at	0.000498365	0.00420205	+	0.628804	0.00352443	0.0486247	-	0.401772
Glipr2	GLI pathogenesis-related 2	1452803_at	0.00544992	0.0253634	-	0.4337	0.00163835	0.0349699	+	0.740433
Gstk1	glutathione S-transferase kappa 1	1452823_at	4.77022e-05	0.000776404	+	1.43212	5.88675e-05	0.00875557	+	1.18957
Il6st	interleukin 6 signal transducer	1452843_at	1.98681e-05	0.000417944	-	1.01822	0.000840522	0.0257006	+	0.627705
Gatsl3	GATS protein-like 3	1452847_at	0.00636826	0.028536	-	0.391266	0.0024587	0.0413429	+	0.482093
Fbxl17	F-box and leucine-rich repeat protein 17	1452860_at	1.9451e-05	0.000411858	+	1.12485	0.0018472	0.0367817	+	0.511213
Ank3	ankyrin 3, epithelial	1452872_at	9.44528e-05	0.00128272	+	1.12131	0.00187646	0.0371552	+	0.682777
Dip2a	DIP2 disco-interacting protein 2 homolog A (Drosophila)	1452908_at	0.00654728	0.0291241	+	0.354128	8.49316e-05	0.0100629	+	0.950373
N4bp2l1	NEDD4 binding protein 2-like 1	1452914_at	4.7797e-05	0.000777667	+	1.131	0.00119644	0.0303321	+	0.939943
Pitpnc1	phosphatidylinositol transfer protein, cytoplasmic 1	1452940_x_at	7.04798e-05	0.00104084	-	0.961248	0.00200212	0.0381255	+	0.506785
Polr3b	polymerase (RNA) III (DNA directed) polypeptide B	1452949_at	0.000618012	0.00492491	-	0.584501	0.00323481	0.046839	+	0.414125
Cthrc1	collagen triple helix repeat containing 1	1452968_at	7.85142e-09	7.15758e-06	+	4.16337	0.00025317	0.0150922	+	0.751576
Atp2b1	ATPase, Ca++ transporting, plasma membrane 1	1452969_at	3.49738e-05	0.000620863	+	1.12995	0.00091042	0.0267425	-	0.546297
Ttc32	tetratricopeptide repeat domain 32	1452972_at	8.42385e-05	0.00119064	+	0.821982	0.00191369	0.0375177	+	0.461376
Ppm1k	protein phosphatase 1K (PP2C domain containing)	1452973_at	0.00463475	0.0223588	+	0.570964	0.000606372	0.022198	+	0.685891
Sox11	SRY-box containing gene 11	1453002_at	3.43197e-07	3.41702e-05	+	3.35152	0.000810392	0.0251718	-	0.665541
Fgfbp3	fibroblast growth factor binding protein 3	1453006_at	8.48274e-08	1.67065e-05	+	2.42945	0.00197536	0.0378304	-	0.933926
---	---	1453037_at	0.0130598	0.0492471	-	0.467254	0.00204335	0.0384629	-	0.468758
Scamp1	secretory carrier membrane protein 1	1453054_at	0.000748143	0.00565086	-	0.557769	0.0033184	0.0474179	+	0.436236
Sema6d	sema domain, transmembrane domain (TM), and cytoplasmic domain, (semaphorin) 6D	1453055_at	0.00324904	0.0171035	+	0.584038	9.3019e-05	0.0104371	-	0.986234
Cltb	clathrin, light polypeptide (Lcb)	1453063_at	5.00277e-06	0.000167257	-	1.2653	0.00313203	0.0461585	+	0.437401
Pik3cb	phosphatidylinositol 3-kinase, catalytic, beta polypeptide	1453069_at	0.000719342	0.00548951	-	0.57126	0.000972828	0.02756	+	0.602306
Gpr160	G protein-coupled receptor 160	1453072_at	0.000167208	0.00191403	-	1.17515	0.00062833	0.0224417	+	1.23398
Apol7a	apolipoprotein L 7a	1453080_at	0.000387181	0.00348201	+	0.93174	0.000906786	0.0266833	+	0.57927
Ablim1	actin-binding LIM protein 1	1453103_at	0.00128832	0.00847005	+	0.658247	0.00127588	0.0311078	-	0.731226
Sox11	SRY-box containing gene 11	1453125_at	6.23738e-09	6.60142e-06	+	4.40642	0.00186187	0.0369759	-	0.496213
Akr1b10	aldo-keto reductase family 1, member B10 (aldose reductase)	1453173_at	0.000488866	0.0041491	+	0.788331	0.000935017	0.0269803	+	0.839894
Dppa2	developmental pluripotency associated 2	1453223_s_at	4.85865e-08	1.33002e-05	-	2.63982	2.87421e-07	0.00439891	+	3.75323
Zfp618	zinc fingerprotein 618	1453247_at	0.000209549	0.00224914	+	0.96863	0.00130682	0.0313318	-	0.578092
Marveld3	MARVEL (membrane-associating) domain containing 3	1453264_at	5.18612e-08	1.33657e-05	+	3.50611	1.3682e-05	0.00610962	+	2.59615
Unc5b	unc-5 homolog B (C. elegans)	1453269_at	1.6955e-05	0.000375089	+	1.62198	0.000198793	0.0137512	+	1.05413
Pnp /// Pnp2	purine-nucleoside phosphorylase /// purine-nucleoside phosphorylase 2	1453299_a_at	0.000102935	0.00135978	-	0.776628	0.0013545	0.0320342	+	0.670633
Khdrbs3	KH domain containing, RNA binding, signal transduction associated 3	1453317_a_at	0.00157757	0.00986822	+	0.481166	0.00133109	0.0316632	-	0.572769
Ccnt2	cyclin T2	1453399_at	0.000578245	0.00469392	-	0.898749	0.00356438	0.0488819	-	1.11751
1700007G11Rik	RIKEN cDNA 1700007G11 gene	1453432_at	8.31649e-05	0.00118034	+	1.27704	0.000547424	0.0212051	+	1.14034
Scube2	signal peptide, CUB domain, EGF-like 2	1453486_a_at	7.20978e-06	0.000213505	+	1.89068	0.000260673	0.0151705	-	1.52012
Depdc6	DEP domain containing 6	1453571_at	0.00259754	0.0144561	+	0.49277	0.000790645	0.0248465	+	1.22548
Zzef1	zinc finger, ZZ-type with EF hand domain 1	1453583_at	0.00333715	0.0174341	-	0.527322	0.00239348	0.0408896	-	0.809771
Mfap3l	microfibrillar-associated protein 3-like	1453607_at	0.00230169	0.0131954	+	0.701007	0.00301308	0.0454674	+	0.463811
Dtl	denticleless homolog (Drosophila)	1453753_at	0.00365006	0.0186645	-	0.431283	0.00163287	0.034906	-	1.65552
Ankrd33b	ankyrin repeat domain 33B	1453782_at	2.96898e-05	0.000553093	-	1.29606	0.00022113	0.0143571	+	1.56476
Med13l	mediator complex subunit 13-like	1453906_at	0.00141909	0.009099	-	0.937728	0.00327854	0.0471209	-	1.4506
Stk31	serine threonine kinase 31	1454138_a_at	1.15431e-07	2.02497e-05	-	3.23914	7.37077e-05	0.00946808	+	1.48525
2410007B07Rik	RIKEN cDNA 2410007B07 gene	1454215_at	0.002761	0.0151526	+	0.466849	4.63473e-07	0.00439891	+	3.11132
Ick	intestinal cell kinase	1454243_at	0.00434659	0.0213262	-	0.477935	0.00136116	0.0320908	-	0.774612
Ttr	transthyretin	1454608_x_at	3.96055e-11	5.95416e-07	+	8.78243	0.000326621	0.0169082	+	2.48378
6430527G18Rik	RIKEN cDNA 6430527G18 gene	1454609_x_at	1.24529e-05	0.00030416	-	1.08384	0.00028646	0.0158329	+	0.782287
LOC100504921 /// Samd14	sterile alpha motif domain-containing protein 14-like /// sterile alpha motif domain containing 14	1454630_at	0.00119619	0.00800434	+	0.645148	0.00106145	0.0286977	-	0.75871
A130022J15Rik	RIKEN cDNA A130022J15 gene	1454678_s_at	0.00923147	0.0377641	-	0.42221	0.00292139	0.044877	+	0.762239
Esrp1	epithelial splicing regulatory protein 1	1454681_at	3.27067e-07	3.34491e-05	+	2.70206	0.000168088	0.012745	+	1.33747
Ankrd27	ankyrin repeat domain 27 (VPS9 domain)	1454717_at	0.000379035	0.00343202	+	0.65061	0.00201736	0.0381885	+	0.504311
Pten	phosphatase and tensin homolog	1454722_at	1.44384e-05	0.00033828	+	1.20834	0.00132244	0.0315073	+	0.51701
Dusp9	dual specificity phosphatase 9	1454737_at	5.60666e-06	0.000180748	-	1.89501	0.000187439	0.0133373	+	1.15838
Cobll1	Cobl-like 1	1454795_at	5.55471e-07	4.43656e-05	+	2.75012	1.59826e-05	0.00637631	+	1.84855
Agpat9	1-acylglycerol-3-phosphate O-acyltransferase 9	1454799_at	7.25262e-07	5.17438e-05	-	2.93701	0.000815944	0.0252824	+	0.74151
Sertad2	SERTA domain containing 2	1454815_at	0.00281019	0.0153497	-	0.472163	0.00221368	0.0397133	-	0.440186
Fbn2	fibrillin 2	1454830_at	6.23543e-05	0.000946246	+	1.1156	4.27731e-05	0.00785215	-	1.36988
Prps2	phosphoribosyl pyrophosphate synthetase 2	1454843_at	8.81322e-05	0.00122378	+	0.79181	0.00176495	0.0360406	+	0.480802
Magi2	membrane associated guanylate kinase, WW and PDZ domain containing 2	1454855_at	0.000811919	0.00599416	+	0.702437	0.000307557	0.01644	+	0.734084
Mettl7a1	methyltransferase like 7A1	1454858_x_at	0.00013727	0.00166023	+	1.20445	5.72879e-05	0.00870001	+	1.05779
Clic6	chloride intracellular channel 6	1454866_s_at	5.46879e-10	3.15524e-06	+	6.21093	0.00014897	0.0123309	+	1.03529
Sertad4	SERTA domain containing 4	1454877_at	7.78511e-08	1.62554e-05	+	3.48375	7.65214e-05	0.00960749	+	0.943851
B630005N14Rik	RIKEN cDNA B630005N14 gene	1454937_at	0.000339735	0.00318752	+	0.910538	0.000790266	0.0248465	-	0.670505
Lifr	leukemia inhibitory factor receptor	1454984_at	1.15342e-06	6.73884e-05	-	2.06338	0.00020033	0.0138151	+	1.11762
Slc7a1	solute carrier family 7 (cationic amino acid transporter, y+ system), member 1	1454991_at	0.00719915	0.0312712	-	0.635708	0.000979522	0.0276801	+	0.786585
Slc7a1	solute carrier family 7 (cationic amino acid transporter, y+ system), member 1	1454992_at	0.0120463	0.0463054	-	0.584975	0.000617505	0.0222886	+	0.923629
Lmo7	LIM domain only 7	1455056_at	3.04409e-05	0.00056221	-	1.16184	0.000554937	0.0212644	+	1.41052
Larp4	La ribonucleoprotein domain family, member 4	1455102_at	0.00709672	0.0309335	-	0.437255	0.00354758	0.0487952	+	0.400337
Ckb	creatine kinase, brain	1455106_a_at	5.14115e-07	4.22352e-05	-	1.86341	0.00010285	0.0108751	+	0.904449
Rapgef5	Rap guanine nucleotide exchange factor (GEF) 5	1455137_at	9.0885e-07	5.89586e-05	+	1.8255	0.000184374	0.0132463	+	0.974744
Tmem130	transmembrane protein 130	1455148_at	9.75563e-07	6.10081e-05	+	2.19354	1.28138e-05	0.00610962	+	1.64776
Gli3	GLI-Kruppel family member GLI3	1455154_at	5.21881e-06	0.000172179	+	1.25578	0.00325232	0.0469385	-	0.543817
Ttc39a	tetratricopeptide repeat domain 39A	1455162_at	8.61656e-06	0.000240154	+	1.60229	0.00088293	0.026389	+	0.673777
Syt11	synaptotagmin XI	1455176_a_at	4.11967e-06	0.000146185	+	1.70072	0.000168495	0.012745	-	0.812655
1190003J15Rik	RIKEN cDNA 1190003J15 gene	1455186_a_at	3.43417e-06	0.000129719	-	1.56213	0.000333085	0.0170929	+	0.859668
Mapk8ip2	mitogen-activated protein kinase 8 interacting protein 2	1455194_at	0.000178978	0.00200799	+	1.53189	0.00269245	0.0431231	+	0.433457
Pitpnc1	phosphatidylinositol transfer protein, cytoplasmic 1	1455204_at	0.0036274	0.0185951	-	0.676539	0.00304789	0.0456957	+	0.433488
Whsc1	Wolf-Hirschhorn syndrome candidate 1 (human)	1455228_at	0.00427919	0.0211016	+	0.441603	0.00211448	0.0389976	-	0.538762
Ldhb	lactate dehydrogenase B	1455235_x_at	1.09061e-05	0.000279243	+	1.22184	1.93554e-05	0.00637631	+	1.31011
Itga1	integrin alpha 1	1455251_at	6.16568e-05	0.000937869	-	1.58988	0.00114471	0.0298771	+	0.771407
Tnik	TRAF2 and NCK interacting kinase	1455256_at	0.00568898	0.0261923	-	0.370947	0.00108017	0.0289464	+	0.677895
Plcxd2	phosphatidylinositol-specific phospholipase C, X domain containing 2	1455324_at	0.000381795	0.00345171	+	0.952097	0.00150458	0.0335882	-	0.584183
Miat	myocardial infarction associated transcript (non-protein coding)	1455325_at	6.70465e-06	0.000203527	+	1.35624	0.00131151	0.0313558	-	0.951304
Tns3	tensin 3	1455333_at	1.17383e-06	6.81454e-05	-	1.76062	0.00130194	0.031299	+	0.543576
Dennd5b	DENN/MADD domain containing 5B	1455340_at	0.00131113	0.00857878	+	0.487608	0.000745647	0.0243836	-	0.588766
Prune2	prune homolog 2 (Drosophila)	1455342_at	5.12948e-06	0.000169856	-	1.26857	0.00104704	0.0284815	+	0.546623
Phf15	PHD finger protein 15	1455345_at	0.000161576	0.00186805	+	0.783425	0.000110274	0.0110838	+	0.969741
Kcnj3	potassium inwardly-rectifying channel, subfamily J, member 3	1455374_at	4.01581e-07	3.68124e-05	+	2.61389	0.000100973	0.0108046	+	1.0501
Ddah1	dimethylarginine dimethylaminohydrolase 1	1455400_at	0.0035333	0.0182099	-	0.533874	0.000474736	0.0200291	+	0.789619
Rnf213	ring finger protein 213	1455500_at	2.24004e-05	0.000451017	-	1.03211	0.00265714	0.0428458	+	0.524802
Mkrn1	makorin, ring finger protein, 1	1455504_a_at	4.28439e-05	0.00071673	-	0.897319	0.000119665	0.0113068	+	0.913412
Arhgef15	Rho guanine nucleotide exchange factor (GEF) 15	1455522_at	0.000102624	0.00135691	+	0.813165	0.00350533	0.0485291	+	0.516417
Zfp618	zinc fingerprotein 618	1455591_at	0.000330505	0.00312468	+	0.717751	0.00291302	0.044877	-	0.45261
Apob	apolipoprotein B	1455593_at	2.2837e-09	5.49855e-06	+	6.78952	0.000614791	0.0222793	+	1.3079
Rufy3	RUN and FYVE domain containing 3	1455605_at	4.0764e-05	0.000691684	+	1.13122	0.00279957	0.0439483	-	0.535119
BC062258	cDNA sequence BC062258	1455619_at	0.00310763	0.0165612	+	0.558147	0.000302317	0.0162513	+	0.714495
Ap1s3	adaptor-related protein complex AP-1, sigma 3	1455735_at	1.22193e-05	0.000299513	+	1.5168	7.99294e-05	0.0097167	+	1.10876
Ppm1h	protein phosphatase 1H (PP2C domain containing)	1455737_at	1.38208e-07	2.19483e-05	+	2.77859	0.000956126	0.0273668	-	0.622
---	---	1455773_at	0.00158248	0.00989481	-	0.755683	0.00280899	0.0440501	-	1.46302
Ndn	necdin	1455792_x_at	1.8409e-06	8.89861e-05	+	2.07996	0.000951315	0.0273108	-	0.697967
Smtnl2	smoothelin-like 2	1455794_at	0.000591107	0.00476971	-	0.863202	0.00193217	0.0376752	+	0.494772
Rapgef5	Rap guanine nucleotide exchange factor (GEF) 5	1455840_at	5.3725e-06	0.000175339	+	2.16748	8.89284e-05	0.0102427	+	1.80338
Fam167a	family with sequence similarity 167, member A	1455872_at	0.00126051	0.00832971	-	0.541035	0.00276351	0.0436404	-	0.533809
Vwc2	von Willebrand factor C domain containing 2	1455882_x_at	1.30053e-05	0.000312828	-	1.31716	3.8713e-05	0.00766637	-	1.80338
Kcnk1	potassium channel, subfamily K, member 1	1455896_a_at	4.84361e-09	6.0681e-06	+	3.87151	0.00011546	0.0112256	+	1.14527
Ttr	transthyretin	1455913_x_at	2.40332e-11	5.95416e-07	+	8.96665	0.000213799	0.0142607	+	2.49201
Rbpms	RNA binding protein gene with multiple splicing	1455936_a_at	8.52818e-05	0.00120084	+	0.88221	6.33e-05	0.00881038	+	1.12304
Matn2	matrilin 2	1455978_a_at	8.83894e-06	0.000244268	+	2.19778	0.003504	0.0485291	-	0.884826
Odz4	odd Oz/ten-m homolog 4 (Drosophila)	1455993_at	6.26791e-07	4.69441e-05	-	2.01147	0.000582568	0.0217779	-	0.918309
Hes5	hairy and enhancer of split 5 (Drosophila)	1456010_x_at	0.0065116	0.0290226	+	0.782346	6.99868e-05	0.00927547	-	1.07062
Hipk2	homeodomain interacting protein kinase 2	1456022_at	8.68866e-06	0.000241455	+	1.53002	0.00015547	0.0123666	-	0.874969
Maf	avian musculoaponeurotic fibrosarcoma (v-maf) AS42 oncogene homolog	1456060_at	9.58622e-09	7.45428e-06	+	4.69819	2.86778e-05	0.00695374	-	2.39047
Gli3	GLI-Kruppel family member GLI3	1456067_at	1.66933e-05	0.000371244	+	1.37407	0.000379064	0.0179771	-	0.769658
Dtna	dystrobrevin alpha	1456069_at	9.20032e-05	0.00126084	+	0.801078	3.27426e-05	0.00731052	-	1.22503
Cds1	CDP-diacylglycerol synthase 1	1456114_at	5.32905e-05	0.000843022	+	1.27386	0.000276365	0.0155415	+	0.778892
Kifc1	Kinesin family member C1	1456136_at	0.0055132	0.0256077	-	0.617719	0.00254665	0.0419828	-	1.03664
Zic5	zinc finger protein of the cerebellum 5	1456140_at	5.89724e-07	4.52504e-05	+	2.03357	2.34654e-05	0.00647821	+	1.4708
2210411A11Rik	RIKEN cDNA 2210411A11 gene	1456146_at	0.000535844	0.00444493	-	0.722378	0.000313076	0.0165147	+	1.0616
Ssh2	slingshot homolog 2 (Drosophila)	1456153_at	0.00306281	0.0163843	-	0.426262	0.00330918	0.0473698	-	0.423452
Ndrg1	N-myc downstream regulated gene 1	1456174_x_at	7.27419e-06	0.000214427	+	1.25094	7.88975e-06	0.00550595	+	1.67195
Gpat2	glycerol-3-phosphate acyltransferase 2, mitochondrial	1456208_at	0.00315904	0.0167718	-	0.499133	0.0032522	0.0469385	+	0.586952
---	---	1456216_at	0.00111832	0.00760057	-	0.593231	0.00317078	0.0464603	-	1.25997
Zic5	zinc finger protein of the cerebellum 5	1456219_at	4.90306e-06	0.000165305	+	1.72896	9.23998e-06	0.00550595	+	1.54877
Fbxl7	F-box and leucine-rich repeat protein 7	1456220_at	0.00124407	0.00824646	+	0.655273	0.00180583	0.0364242	-	0.565169
Gm7325	predicted gene 7325	1456242_at	5.94952e-09	6.54461e-06	-	3.99365	0.00317006	0.0464603	+	1.69566
Tgfbi	transforming growth factor, beta induced	1456250_x_at	2.46408e-06	0.000106653	-	2.64922	0.000312562	0.0165125	+	1.22241
Rbm5	RNA binding motif protein 5	1456262_at	0.0102732	0.041039	-	0.487274	0.00369164	0.0497166	-	0.551052
Vim	vimentin	1456292_a_at	4.66702e-08	1.30737e-05	-	3.73657	0.00123293	0.0307048	+	0.763637
---	---	1456319_at	0.000141165	0.00169012	-	1.9565	0.000711374	0.0238009	+	0.783832
Fndc3c1	fibronectin type III domain containing 3C1	1456326_at	7.34523e-09	7.04845e-06	+	4.27063	0.00184703	0.0367817	-	0.474367
Klf9	Kruppel-like factor 9	1456341_a_at	0.000132364	0.00161781	-	0.724	7.21628e-05	0.0093793	+	1.44974
---	---	1456347_at	0.000457958	0.00394092	-	0.809993	0.00311634	0.046082	-	0.901014
---	---	1456386_at	0.00958414	0.0388998	-	0.426192	0.000244597	0.0148414	-	1.30663
Nol4	nucleolar protein 4	1456387_at	0.00772049	0.0329501	+	0.667468	0.000154411	0.0123666	-	1.04367
Tdrd5	tudor domain containing 5	1456391_at	0.000497775	0.00420075	+	1.02395	0.00245024	0.0413254	+	0.549177
Cbfa2t2	core-binding factor, runt domain, alpha subunit 2, translocated to, 2 (human)	1456416_at	0.00211072	0.0123263	-	0.455605	0.00229864	0.0402138	+	0.475521
Mbd5	methyl-CpG binding domain protein 5	1456423_at	0.00169346	0.0104211	+	0.80972	0.00267062	0.0429557	-	1.04065
Syt11	Synaptotagmin XI	1456464_x_at	2.55658e-05	0.000496574	+	1.74447	0.00025457	0.0150922	-	0.750555
Esyt3	extended synaptotagmin-like protein 3	1456481_at	0.00391562	0.0196877	-	0.472429	0.000859597	0.0260547	+	0.547612
Higd1c /// Mettl7a2	HIG1 domain family, member 1C /// methyltransferase like 7A2	1456510_x_at	0.000621578	0.00494661	+	0.801817	0.000440026	0.0192863	+	0.665037
Pdzrn4	PDZ domain containing RING finger 4	1456512_at	0.00214188	0.0124695	+	0.847812	0.000693548	0.0235186	-	0.842011
---	---	1456521_at	4.92188e-08	1.33599e-05	-	3.07539	0.000383384	0.0181437	+	1.69977
Nrg1	neuregulin 1	1456524_at	2.36513e-05	0.00046873	+	1.5634	0.000143277	0.0122205	-	1.47509
Bcl11a /// LOC100503813	B-cell CLL/lymphoma 11A (zinc finger protein) /// hypothetical protein LOC100503813	1456632_at	1.32961e-06	7.3041e-05	+	3.18688	2.15352e-05	0.00638986	+	2.68362
S100a10	S100 calcium binding protein A10 (calpactin)	1456642_x_at	0.000962154	0.00680276	-	0.633394	0.000890283	0.0264874	+	0.670811
---	---	1456661_at	0.000144782	0.0017229	-	1.26174	0.00336608	0.0476137	-	1.50417
---	---	1456717_at	9.78254e-06	0.000260296	-	1.6238	0.00279486	0.0439355	-	1.50823
Slc35f3	solute carrier family 35, member F3	1456764_at	0.00205006	0.012061	+	0.576251	0.00366906	0.0495889	+	0.487526
---	---	1456864_at	0.000455384	0.00392373	-	1.12961	0.0021921	0.0396255	-	1.42216
Phf20l1	PHD finger protein 20-like 1	1456871_a_at	0.00425834	0.0210218	+	0.718314	0.00255195	0.0420073	-	0.668618
Clic5	chloride intracellular channel 5	1456873_at	8.08192e-08	1.6419e-05	+	3.22172	6.58071e-05	0.00896666	+	1.33499
Cmklr1	chemokine-like receptor 1	1456887_at	4.76102e-06	0.000161976	-	1.51941	0.000661962	0.0230618	+	0.949564
Dennd2c	DENN/MADD domain containing 2C	1456891_at	1.37775e-06	7.46851e-05	-	1.54765	6.57737e-05	0.00896666	+	1.98991
Mast2	microtubule associated serine/threonine kinase 2	1456927_at	0.00089291	0.00642898	-	0.575878	0.00119088	0.0302314	-	1.26745
Gm9112	predicted gene 9112	1456942_x_at	3.07821e-06	0.000121461	-	1.75096	8.94365e-05	0.0102427	+	0.987576
Ikzf2	IKAROS family zinc finger 2	1456956_at	0.000359009	0.00330472	+	0.676651	0.000166914	0.0127162	-	2.28643
---	---	1456960_at	0.000799681	0.00593371	+	0.897583	0.00186484	0.0370186	-	2.07578
Taok1	TAO kinase 1	1456975_at	0.00178751	0.0108548	-	0.592157	0.000705821	0.0237207	-	0.822061
Scml2	sex comb on midleg-like 2 (Drosophila)	1456984_at	3.63917e-06	0.000134643	-	1.53449	0.000169888	0.0127504	-	0.98078
Amhr2	anti-Mullerian hormone type 2 receptor	1457021_x_at	0.0016123	0.0100506	-	0.623934	0.000143235	0.0122205	+	1.49834
Liph	lipase, member H	1457026_at	3.31381e-06	0.000127522	-	1.4621	3.63583e-05	0.00760733	+	2.02286
Zscan4a	zinc finger and SCAN domain containing 4A	1457033_at	1.69567e-08	8.59284e-06	-	3.86901	0.000543645	0.0211981	+	1.50836
Bcl11a /// LOC100503813	B-cell CLL/lymphoma 11A (zinc finger protein) /// hypothetical protein LOC100503813	1457072_at	2.49585e-07	2.95447e-05	+	3.2109	7.80092e-05	0.00963916	+	2.10386
AA415038	expressed sequence AA415038	1457111_at	0.00141675	0.00908571	-	0.618696	0.00183777	0.0367383	-	1.81489
Auts2	autism susceptibility candidate 2	1457139_at	5.953e-08	1.41309e-05	+	2.58084	0.000147871	0.0123309	+	0.812804
Plekhg4	pleckstrin homology domain containing, family G (with RhoGef domain) member 4	1457145_at	0.00805317	0.0340113	-	0.367404	0.00237641	0.0407992	-	0.586354
Plch1	phospholipase C, eta 1	1457157_at	7.86084e-07	5.33933e-05	+	1.82333	0.00204646	0.0384893	-	0.464309
Trpa1	transient receptor potential cation channel, subfamily A, member 1	1457164_at	0.000258654	0.00261326	+	0.713717	0.00276825	0.0436945	+	0.492585
---	---	1457173_at	0.00179442	0.0108894	-	0.477089	0.00119881	0.0303409	-	1.20957
Strbp	spermatid perinuclear RNA binding protein	1457218_at	0.00269937	0.0148795	+	0.46485	0.00142933	0.03289	-	0.572845
Gpr173	G-protein coupled receptor 173	1457229_at	0.00263327	0.0145972	+	0.793777	0.000559659	0.0213968	-	0.706094
Pvrl3	poliovirus receptor-related 3	1457257_x_at	0.000752955	0.00567415	+	0.782073	0.000334522	0.0171174	-	1.00631
Tmtc3	Transmembrane and tetratricopeptide repeat containing 3	1457294_at	0.0116096	0.0450179	-	0.417357	0.00203371	0.0383614	-	0.960273
A430081F14Rik	RIKEN cDNA A430081F14 gene	1457297_at	0.00851343	0.0354996	+	0.560792	0.000766236	0.0245317	-	0.638304
L1td1	LINE-1 type transposase domain containing 1	1457314_at	0.00037808	0.00342405	-	0.622017	8.43091e-07	0.00439891	+	3.20737
---	---	1457367_at	0.00637923	0.0285709	-	0.543841	0.00255925	0.0420405	-	1.17879
---	---	1457377_at	0.000290837	0.00284142	+	0.774497	0.00291233	0.044877	-	1.17779
---	---	1457390_at	0.000185269	0.00205635	-	0.893586	0.000621539	0.0223565	-	1.2296
Eya1	eyes absent 1 homolog (Drosophila)	1457424_at	3.48097e-06	0.00013072	-	2.14997	0.000744169	0.0243583	-	0.745175
C130015C19	hypothetical LOC403342	1457464_at	0.000188755	0.00208398	-	0.852242	0.0012428	0.0307928	-	1.44759
---	---	1457479_at	8.40278e-05	0.0011895	-	1.09408	0.00212308	0.0390987	-	1.529
C430003N24Rik	RIKEN cDNA C430003N24 gene	1457508_at	0.0081333	0.0343047	-	0.349968	0.00351513	0.0486009	-	1.31453
---	---	1457591_at	0.00111385	0.00758163	-	0.571155	0.0033488	0.0475284	-	1.27761
Ptchd1	patched domain containing 1	1457649_x_at	0.00121567	0.00810232	+	0.509364	0.00309841	0.0459373	+	0.594422
Rem2	rad and gem related GTP binding protein 2	1457651_x_at	1.32801e-05	0.000318589	+	1.7187	0.00109364	0.0291515	+	1.0481
Anxa4	annexin A4	1457658_x_at	4.51961e-06	0.000156558	+	1.37502	1.52526e-05	0.00637631	+	2.00925
Chd9	chromodomain helicase DNA binding protein 9	1457672_at	0.000663315	0.0051845	+	0.619222	0.00207232	0.0387816	+	0.787001
---	---	1457741_at	4.86876e-07	4.08153e-05	+	1.99778	0.000498522	0.0204957	+	1.57957
---	---	1457746_at	0.00364279	0.0186452	-	0.714953	0.00121958	0.0305601	-	1.51482
A930004J17Rik	RIKEN cDNA A930004J17 gene	1457760_at	0.000809201	0.00598389	-	0.532993	0.00195258	0.0377715	-	0.964247
Fam196a	Family with sequence similarity 196, member A	1457806_at	0.0104637	0.041625	-	0.459119	0.000389531	0.0182568	-	1.455
Cyr61	cysteine rich protein 61	1457823_at	0.000197545	0.0021542	-	1.63725	0.000249298	0.0149914	-	2.70869
Clgn	calmegin	1457829_at	1.37995e-07	2.19483e-05	-	2.32735	0.00154933	0.0341072	+	0.614624
---	---	1457842_at	0.00317357	0.0168161	-	0.631732	0.000603428	0.0221728	-	1.73738
Lypd6	LY6/PLAUR domain containing 6	1457843_at	4.9582e-06	0.000166011	+	1.45022	0.00122998	0.030699	+	0.918942
Gm10451	predicted gene 10451	1457869_at	7.12341e-06	0.000211873	-	1.26113	0.00369276	0.0497166	+	0.624544
5730601F06Rik	RIKEN cDNA 5730601F06 gene	1457913_at	0.00460935	0.0222683	+	0.573008	0.00335653	0.0475748	-	0.938524
6030458C11Rik	RIKEN cDNA 6030458C11 gene	1457987_at	0.00172739	0.0105794	-	0.666575	0.00220614	0.0396641	-	1.14472
Zfp462	zinc finger protein 462	1458026_at	0.00103439	0.00718388	-	0.640474	7.56766e-05	0.00958734	-	1.06939
Ubr1	Ubiquitin protein ligase E3 component n-recognin 1	1458033_at	0.00773348	0.0329916	-	0.339942	0.00131371	0.0313656	-	0.856296
---	---	1458045_at	0.000305477	0.00294519	-	1.3471	0.000502452	0.0205823	-	2.48421
---	---	1458075_at	0.00254197	0.0142011	-	0.546703	0.000970205	0.0275549	-	1.36244
---	---	1458130_at	0.00350199	0.0180933	-	0.408236	0.000624056	0.0223859	-	1.32558
---	---	1458296_at	0.00189507	0.0113536	-	0.705038	0.000665656	0.0231082	-	2.14221
Tmprss2	transmembrane protease, serine 2	1458347_s_at	3.12611e-09	5.69127e-06	+	4.24113	7.62832e-06	0.00550595	+	2.0722
Clic5	chloride intracellular channel 5	1458381_at	3.96083e-06	0.000142227	+	2.76128	0.000517419	0.0208574	+	0.805788
Hspa4l	heat shock protein 4 like	1458385_at	7.92633e-05	0.00113668	+	0.842222	0.00235099	0.0406252	-	0.625947
D2Ertd93e	DNA segment, Chr 2, ERATO Doi 93, expressed	1458414_at	0.000871722	0.00631473	-	0.817899	0.00251132	0.0416714	-	1.49886
Kdm3b	KDM3B lysine (K)-specific demethylase 3B	1458417_at	0.00186839	0.011228	-	0.573336	0.00336607	0.0476137	+	0.564908
Zfr	zinc finger RNA binding protein	1458450_at	0.010628	0.0421281	-	0.379299	0.00314332	0.0462535	-	0.996362
---	---	1458525_at	0.000316498	0.00302623	+	0.649831	0.00307916	0.0458679	-	1.22187
---	---	1458526_at	0.00432035	0.0212373	-	0.430815	0.00267161	0.0429562	-	1.23516
---	---	1458538_at	1.25583e-05	0.000305661	-	1.18618	0.00365608	0.0495005	-	0.819451
---	---	1458599_at	2.08868e-05	0.000431721	+	1.76228	0.00196	0.0377851	+	1.39911
---	---	1458603_at	0.00449147	0.0218475	-	0.468838	0.0029864	0.0453195	-	1.18466
---	---	1458637_x_at	0.000113172	0.00144567	-	0.923693	5.74635e-05	0.00870001	-	1.24492
---	---	1458661_at	0.00182542	0.0110227	-	0.630783	0.000833987	0.0255875	-	0.970798
Gm9564	predicted gene 9564	1458687_at	2.76336e-08	1.06635e-05	+	3.5071	8.68447e-05	0.0101772	+	2.02935
Gpcpd1	glycerophosphocholine phosphodiesterase GDE1 homolog (S. cerevisiae)	1458701_at	0.00194058	0.0115632	-	0.535389	0.00199869	0.0380832	-	0.615672
---	---	1458809_at	0.0028069	0.0153373	-	0.530725	0.00228707	0.0400891	-	1.61179
---	---	1458847_at	0.00057625	0.00468194	-	0.607942	0.000163207	0.0125783	-	0.797118
AU019559	expressed sequence AU019559	1458969_at	0.00358724	0.0184374	-	0.466175	0.00211585	0.0389976	-	1.18473
---	---	1459009_at	0.0104331	0.0415453	-	0.457146	0.000389471	0.0182568	-	1.91363
---	---	1459237_at	0.00090307	0.00648919	-	0.943428	0.00159131	0.0344881	-	1.3085
---	---	1459354_at	0.00867655	0.0360044	+	0.622133	0.00334121	0.0474983	-	0.688295
---	---	1459453_at	0.00783848	0.0333355	+	0.375117	0.00162745	0.0348658	-	2.21396
---	---	1459461_at	0.00648274	0.0289254	-	0.36745	0.00259733	0.0424251	-	1.02402
---	---	1459463_at	0.000809711	0.0059857	-	0.787657	0.000139166	0.0120454	-	1.12074
---	---	1459485_at	0.00877492	0.0362882	-	0.53264	0.00242177	0.0411081	-	1.14794
Cacng8	calcium channel, voltage-dependent, gamma subunit 8	1459579_at	0.00514425	0.0242893	+	0.529729	0.00205776	0.0385892	+	0.851629
---	---	1459702_at	0.00588505	0.0269027	+	0.570701	2.0801e-05	0.00637631	-	2.48214
---	---	1459707_at	0.00223886	0.0129207	-	0.496858	0.00284137	0.044342	-	1.23799
---	---	1459734_at	0.00847669	0.035389	-	0.6394	0.000601888	0.0221728	-	1.65656
Ttr	transthyretin	1459737_s_at	3.43698e-11	5.95416e-07	+	8.62964	0.000100669	0.0108046	+	2.32144
Btbd11	BTB (POZ) domain containing 11	1459838_s_at	1.44456e-06	7.67386e-05	-	2.10621	0.00190753	0.0374709	+	0.487869
Cdr2l	cerebellar degeneration-related protein 2-like	1459911_at	0.000216857	0.00229912	-	0.808235	0.00284429	0.0443723	-	0.435332
Impa2	inositol (myo)-1(or 4)-monophosphatase 2	1459983_at	6.4532e-05	0.000970838	-	0.847608	0.000568735	0.0215534	+	0.822716
AI956758	expressed sequence AI956758	1460003_at	0.000284838	0.00279696	+	1.09802	0.000971503	0.02756	-	1.11858
---	---	1460126_at	0.000390063	0.00350025	-	0.713234	0.000682442	0.023335	-	0.896574
Ap1m2	adaptor protein complex AP-1, mu 2 subunit	1460190_at	2.39623e-06	0.000104645	+	3.23718	1.9099e-05	0.00637631	+	2.76849
Trap1a	tumor rejection antigen P1A	1460226_at	0.000358993	0.00330472	-	0.737241	1.00008e-05	0.00550595	+	1.55323
Thbs1	thrombospondin 1	1460302_at	0.000108461	0.00140647	-	0.908773	0.000399626	0.018456	-	1.4613
Dnmt3a	DNA methyltransferase 3A	1460324_at	4.30517e-06	0.000151221	+	1.39829	0.00010738	0.0109577	+	0.887366
S100a11	S100 calcium binding protein A11 (calgizzarin)	1460351_at	2.97779e-05	0.000554506	-	0.928758	0.00083683	0.0256411	+	0.924407
Mpp4	membrane protein, palmitoylated 4 (MAGUK p55 subfamily member 4)	1460368_at	1.38767e-06	7.49526e-05	+	1.82903	2.35566e-05	0.00647821	+	1.46871
Tes	testis derived transcript	1460378_a_at	8.82506e-06	0.000244034	+	1.41905	0.0012981	0.031241	+	0.746342
Cpt1a	carnitine palmitoyltransferase 1a, liver	1460409_at	2.38808e-06	0.000104568	-	1.81503	0.000591498	0.0219746	+	1.00054
Pkdcc	protein kinase domain containing, cytoplasmic	1460411_s_at	3.54884e-05	0.000627918	+	1.28557	0.000229167	0.0145164	-	0.808655
Prkcb	protein kinase C, beta	1460419_a_at	5.22288e-06	0.000172179	+	1.49919	0.00105493	0.0285584	-	0.531427
Dnajc22	DnaJ (Hsp40) homolog, subfamily C, member 22	1460468_s_at	8.81367e-06	0.000244018	+	2.53733	0.00052933	0.0209739	+	0.638254
Ooep	oocyte expressed protein homolog (dog)	1460471_at	8.28965e-07	5.54909e-05	-	2.46162	1.921e-05	0.00637631	+	1.67548
2610028L16Rik	RIKEN cDNA 2610028L16 gene	1460474_at	0.00287545	0.0156003	-	0.842923	0.00169507	0.0355745	-	1.48573
Mtmr11	myotubularin related protein 11	1460550_at	8.68896e-06	0.000241455	+	2.95418	0.000888825	0.0264775	+	0.845862
Mtap1a	microtubule-associated protein 1 A	1460566_at	0.000482218	0.00410427	-	0.757333	0.00139131	0.0322952	+	0.555327
Cldn3	claudin 3	1460569_x_at	3.56092e-06	0.000132618	+	1.35017	9.84466e-06	0.00550595	+	1.68334
Sox2ot	SOX2 overlapping transcript (non-protein coding)	1460587_at	0.00468329	0.0225399	-	0.811134	0.00130537	0.0313318	-	0.576082
Susd4	sushi domain containing 4	1460593_at	7.59241e-05	0.00109822	+	0.878035	0.00130686	0.0313318	+	0.525336
LOC634012	ubiquitin-conjugating enzyme E2 Q2-like	1460600_at	2.02024e-07	2.68775e-05	-	2.21958	0.000620591	0.0223565	+	0.610626
Igsf11	immunoglobulin superfamily, member 11	1460607_at	0.000932276	0.00665084	+	0.843839	0.00217331	0.0394832	-	0.737341
Nr2f6	nuclear receptor subfamily 2, group F, member 6	1460647_a_at	0.00209939	0.012276	+	0.502231	0.000564385	0.0215114	-	0.62455
Nr2f6	nuclear receptor subfamily 2, group F, member 6	1460648_at	0.000605642	0.00484912	+	0.612983	0.00228374	0.0400791	-	0.50526
Soat2	sterol O-acyltransferase 2	1460722_at	7.09163e-08	1.54512e-05	+	3.56765	5.12407e-05	0.00828865	+	1.05592
