# Supplementary material for: Self-patterning of rostral-caudal neuroectoderm requires dual role of Fgf signaling for localized Wnt antagonism
Source: Nat Commun. 2017 Nov 7;8:1339. doi: 10.1038/s41467-017-01105-2 (PMC5673904; doi:10.1038/s41467-017-01105-2)
Supplement: Supplementary file 4 — Supplementary Data 2 [file 41467_2017_1105_MOESM4_ESM.xlsx]

## Sheet: GFP+ GOBP
Supplementary Data 2. <List of gene ontology biological processes (GOBPs), which were analyzed by using upregulated genes in Rax::GFP+>
GOBPID	Pvalue	Count	Term
GO:0007399	1.2765e-19	92	nervous system development
GO:0007275	1.56912e-19	160	multicellular organismal development
GO:0048468	2.16098e-19	93	cell development
GO:0048699	3.45861e-19	74	generation of neurons
GO:0022008	6.88561e-19	76	neurogenesis
GO:0030182	1.09055e-18	69	neuron differentiation
GO:0044707	1.12567e-18	184	single-multicellular organism process
GO:0044767	1.53124e-18	171	single-organism developmental process
GO:0032502	2.41551e-18	171	developmental process
GO:0032501	3.61622e-18	186	multicellular organismal process
GO:0009653	5.76296e-17	103	anatomical structure morphogenesis
GO:0048731	1.02741e-16	134	system development
GO:0048869	3.1918e-16	130	cellular developmental process
GO:0048856	3.99883e-16	149	anatomical structure development
GO:0030154	5.84021e-16	124	cell differentiation
GO:0050794	3.64888e-15	237	regulation of cellular process
GO:0045595	6.39132e-14	69	regulation of cell differentiation
GO:0050789	6.47623e-14	244	regulation of biological process
GO:0007409	8.39064e-14	34	axonogenesis
GO:0000904	1.32948e-13	45	cell morphogenesis involved in differentiation
GO:2000026	1.37756e-13	72	regulation of multicellular organismal development
GO:0060284	2.60509e-13	47	regulation of cell development
GO:0051960	3.39025e-13	44	regulation of nervous system development
GO:0065007	3.51903e-13	250	biological regulation
GO:0051239	5.67756e-13	92	regulation of multicellular organismal process
GO:0050793	8.95939e-13	82	regulation of developmental process
GO:0048812	2.59033e-12	36	neuron projection morphogenesis
GO:0050767	2.63563e-12	40	regulation of neurogenesis
GO:2000112	4.00035e-12	117	regulation of cellular macromolecule biosynthetic process
GO:0019219	4.3029e-12	128	regulation of nucleobase-containing compound metabolic process
GO:0061564	5.65565e-12	29	axon development
GO:0051171	5.82541e-12	129	regulation of nitrogen compound metabolic process
GO:0000902	6.28261e-12	54	cell morphogenesis
GO:0031175	7.73066e-12	44	neuron projection development
GO:0080090	8.93535e-12	151	regulation of primary metabolic process
GO:0032989	9.68061e-12	56	cellular component morphogenesis
GO:0019222	1.00776e-11	167	regulation of metabolic process
GO:0060255	1.04034e-11	145	regulation of macromolecule metabolic process
GO:0010556	1.42308e-11	118	regulation of macromolecule biosynthetic process
GO:0010468	3.06732e-11	125	regulation of gene expression
GO:0051252	3.71341e-11	110	regulation of RNA metabolic process
GO:0031323	3.74413e-11	152	regulation of cellular metabolic process
GO:0031326	4.08018e-11	120	regulation of cellular biosynthetic process
GO:0045664	4.25388e-11	34	regulation of neuron differentiation
GO:0048667	4.3039e-11	29	cell morphogenesis involved in neuron differentiation
GO:0048666	4.50162e-11	40	neuron development
GO:0048518	5.25786e-11	134	positive regulation of biological process
GO:0006357	1.00932e-10	67	regulation of transcription from RNA polymerase II promoter
GO:0009889	1.141e-10	120	regulation of biosynthetic process
GO:0048858	1.51853e-10	39	cell projection morphogenesis
GO:0048522	1.92032e-10	122	positive regulation of cellular process
GO:0006355	2.99618e-10	105	regulation of transcription, DNA-templated
GO:0009887	3.18153e-10	47	organ morphogenesis
GO:0010604	3.32153e-10	82	positive regulation of macromolecule metabolic process
GO:0007411	3.67807e-10	20	axon guidance
GO:0097485	3.67807e-10	20	neuron projection guidance
GO:0032990	4.11214e-10	39	cell part morphogenesis
GO:0045597	4.11214e-10	39	positive regulation of cell differentiation
GO:2001141	4.18103e-10	105	regulation of RNA biosynthetic process
GO:0048598	6.39115e-10	37	embryonic morphogenesis
GO:0009790	8.40081e-10	53	embryo development
GO:0051094	8.73362e-10	47	positive regulation of developmental process
GO:0007417	9.2613e-10	38	central nervous system development
GO:0016043	9.65109e-10	140	cellular component organization
GO:0072358	1.2198e-09	43	cardiovascular system development
GO:0072359	1.2198e-09	43	circulatory system development
GO:0006366	1.27105e-09	65	transcription from RNA polymerase II promoter
GO:0010628	1.29037e-09	59	positive regulation of gene expression
GO:0045665	1.56568e-09	13	negative regulation of neuron differentiation
GO:0009987	1.82216e-09	307	cellular process
GO:0090304	2.46539e-09	131	nucleic acid metabolic process
GO:0071840	3.13274e-09	141	cellular component organization or biogenesis
GO:0048523	3.44191e-09	110	negative regulation of cellular process
GO:0006351	3.55208e-09	103	transcription, DNA-templated
GO:0044699	3.74886e-09	287	single-organism process
GO:0030030	4.03958e-09	50	cell projection organization
GO:0009893	4.90173e-09	85	positive regulation of metabolic process
GO:0032774	5.24679e-09	103	RNA biosynthetic process
GO:0006139	5.96307e-09	153	nucleobase-containing compound metabolic process
GO:0042221	8.8748e-09	88	response to chemical
GO:0016070	8.96868e-09	117	RNA metabolic process
GO:0044763	9.40827e-09	261	single-organism cellular process
GO:0044260	9.97663e-09	180	cellular macromolecule metabolic process
GO:0034654	1.07475e-08	109	nucleobase-containing compound biosynthetic process
GO:0006928	1.15675e-08	59	cellular component movement
GO:0007167	1.17554e-08	38	enzyme linked receptor protein signaling pathway
GO:0048513	1.20894e-08	88	organ development
GO:0040011	1.3911e-08	56	locomotion
GO:0006935	1.70573e-08	29	chemotaxis
GO:0042330	1.80456e-08	29	taxis
GO:0050678	2.07071e-08	22	regulation of epithelial cell proliferation
GO:0045596	2.10223e-08	32	negative regulation of cell differentiation
GO:0034645	2.26215e-08	121	cellular macromolecule biosynthetic process
GO:0018130	3.35336e-08	109	heterocycle biosynthetic process
GO:0019438	3.67264e-08	109	aromatic compound biosynthetic process
GO:0023052	3.841e-08	135	signaling
GO:0044700	3.841e-08	135	single organism signaling
GO:0046483	4.0541e-08	153	heterocycle metabolic process
GO:0051254	4.12597e-08	53	positive regulation of RNA metabolic process
GO:0044271	4.31257e-08	110	cellular nitrogen compound biosynthetic process
GO:0034641	4.69619e-08	156	cellular nitrogen compound metabolic process
GO:0048519	5.02072e-08	114	negative regulation of biological process
GO:0045667	5.18111e-08	14	regulation of osteoblast differentiation
GO:0051173	5.22154e-08	58	positive regulation of nitrogen compound metabolic process
GO:0045935	5.58618e-08	57	positive regulation of nucleobase-containing compound metabolic process
GO:0006725	6.13631e-08	153	cellular aromatic compound metabolic process
GO:0031325	6.55857e-08	78	positive regulation of cellular metabolic process
GO:0090092	6.8044e-08	17	regulation of transmembrane receptor protein serine/threonine kinase signaling pathway
GO:0009059	6.91428e-08	122	macromolecule biosynthetic process
GO:0050680	7.55968e-08	14	negative regulation of epithelial cell proliferation
GO:0042063	7.56431e-08	18	gliogenesis
GO:0007165	8.66775e-08	125	signal transduction
GO:0045893	9.36771e-08	51	positive regulation of transcription, DNA-templated
GO:0009966	9.73294e-08	78	regulation of signal transduction
GO:0048568	1.02643e-07	28	embryonic organ development
GO:0001649	1.02983e-07	16	osteoblast differentiation
GO:0050673	1.06145e-07	23	epithelial cell proliferation
GO:0010557	1.10647e-07	56	positive regulation of macromolecule biosynthetic process
GO:0007423	1.13756e-07	30	sensory organ development
GO:0007154	1.2002e-07	135	cell communication
GO:1902680	1.37994e-07	51	positive regulation of RNA biosynthetic process
GO:0043170	1.54448e-07	192	macromolecule metabolic process
GO:0001944	1.63289e-07	33	vasculature development
GO:0007420	1.7005e-07	29	brain development
GO:0051093	1.71103e-07	35	negative regulation of developmental process
GO:0030278	1.85894e-07	17	regulation of ossification
GO:0042127	1.87037e-07	54	regulation of cell proliferation
GO:0070848	2.08715e-07	24	response to growth factor
GO:1901362	2.18032e-07	109	organic cyclic compound biosynthetic process
GO:0050896	2.20985e-07	173	response to stimulus
GO:0008283	2.53029e-07	62	cell proliferation
GO:0007178	3.07522e-07	20	transmembrane receptor protein serine/threonine kinase signaling pathway
GO:0008285	3.40648e-07	31	negative regulation of cell proliferation
GO:0072091	3.82897e-07	12	regulation of stem cell proliferation
GO:1901360	3.92424e-07	154	organic cyclic compound metabolic process
GO:0016477	4.08651e-07	44	cell migration
GO:0009891	4.12069e-07	58	positive regulation of biosynthetic process
GO:0048583	4.14881e-07	90	regulation of response to stimulus
GO:0031328	4.49479e-07	57	positive regulation of cellular biosynthetic process
GO:0006807	4.49592e-07	159	nitrogen compound metabolic process
GO:0001568	5.31217e-07	27	blood vessel development
GO:0007389	5.31217e-07	27	pattern specification process
GO:0045944	5.96877e-07	40	positive regulation of transcription from RNA polymerase II promoter
GO:0048562	7.44457e-07	21	embryonic organ morphogenesis
GO:0023051	8.5516e-07	82	regulation of signaling
GO:0010646	9.04641e-07	82	regulation of cell communication
GO:0010001	9.41951e-07	15	glial cell differentiation
GO:0072089	1.23092e-06	14	stem cell proliferation
GO:0010467	1.32489e-06	141	gene expression
GO:0044237	1.40229e-06	217	cellular metabolic process
GO:0048870	1.48503e-06	45	cell motility
GO:2000113	1.56939e-06	44	negative regulation of cellular macromolecule biosynthetic process
GO:0051716	1.61787e-06	141	cellular response to stimulus
GO:0044238	1.62608e-06	220	primary metabolic process
GO:0071363	1.78787e-06	22	cellular response to growth factor stimulus
GO:0009888	1.8754e-06	55	tissue development
GO:0007166	2.06139e-06	79	cell surface receptor signaling pathway
GO:0001654	2.22659e-06	21	eye development
GO:0010720	2.24114e-06	17	positive regulation of cell development
GO:0001503	2.48404e-06	21	ossification
GO:0010558	2.5145e-06	45	negative regulation of macromolecule biosynthetic process
GO:0048663	2.82523e-06	10	neuron fate commitment
GO:0009968	3.26427e-06	37	negative regulation of signal transduction
GO:0043010	3.53516e-06	19	camera-type eye development
GO:0021915	3.54588e-06	14	neural tube development
GO:0050795	4.39466e-06	15	regulation of behavior
GO:0003002	4.68582e-06	21	regionalization
GO:0045165	5.08171e-06	18	cell fate commitment
GO:0044249	5.42219e-06	131	cellular biosynthetic process
GO:0002088	6.66786e-06	9	lens development in camera-type eye
GO:0048566	6.68022e-06	7	embryonic digestive tract development
GO:0006464	7.3985e-06	83	cellular protein modification process
GO:0036211	7.3985e-06	83	protein modification process
GO:0071704	7.55636e-06	223	organic substance metabolic process
GO:0048709	7.66999e-06	9	oligodendrocyte differentiation
GO:0071495	8.20047e-06	31	cellular response to endogenous stimulus
GO:0060429	8.45428e-06	34	epithelium development
GO:0060021	8.75116e-06	10	palate development
GO:0048585	9.58002e-06	41	negative regulation of response to stimulus
GO:0048736	9.85581e-06	14	appendage development
GO:0060173	9.85581e-06	14	limb development
GO:0010648	1.11335e-05	37	negative regulation of cell communication
GO:0023057	1.11335e-05	37	negative regulation of signaling
GO:0007507	1.11853e-05	24	heart development
GO:0009890	1.12385e-05	45	negative regulation of biosynthetic process
GO:0008038	1.12622e-05	6	neuron recognition
GO:0061035	1.14431e-05	8	regulation of cartilage development
GO:0006468	1.17633e-05	50	protein phosphorylation
GO:0031327	1.41267e-05	44	negative regulation of cellular biosynthetic process
GO:0043009	1.53659e-05	31	chordate embryonic development
GO:1901576	1.57354e-05	131	organic substance biosynthetic process
GO:0010839	1.58136e-05	4	negative regulation of keratinocyte proliferation
GO:0045892	1.59943e-05	38	negative regulation of transcription, DNA-templated
GO:0035295	1.72492e-05	25	tube development
GO:0035107	1.76723e-05	13	appendage morphogenesis
GO:0035108	1.76723e-05	13	limb morphogenesis
GO:0043412	1.77489e-05	84	macromolecule modification
GO:0009792	1.86092e-05	31	embryo development ending in birth or egg hatching
GO:0010605	1.88891e-05	55	negative regulation of macromolecule metabolic process
GO:0050769	2.21052e-05	13	positive regulation of neurogenesis
GO:0014003	2.34066e-05	6	oligodendrocyte development
GO:0030510	2.41128e-05	9	regulation of BMP signaling pathway
GO:0007610	2.44286e-05	30	behavior
GO:1902679	2.58193e-05	38	negative regulation of RNA biosynthetic process
GO:0001501	2.73742e-05	22	skeletal system development
GO:0010769	2.85081e-05	16	regulation of cell morphogenesis involved in differentiation
GO:0048514	2.92957e-05	21	blood vessel morphogenesis
GO:0009605	2.93849e-05	51	response to external stimulus
GO:0009892	3.14606e-05	58	negative regulation of metabolic process
GO:0040007	3.27032e-05	36	growth
GO:0045669	3.59007e-05	8	positive regulation of osteoblast differentiation
GO:0031324	3.60543e-05	54	negative regulation of cellular metabolic process
GO:0010837	3.60566e-05	5	regulation of keratinocyte proliferation
GO:0009058	3.73508e-05	131	biosynthetic process
GO:0002009	3.74113e-05	23	morphogenesis of an epithelium
GO:0014013	3.78939e-05	9	regulation of gliogenesis
GO:0045934	3.82537e-05	41	negative regulation of nucleobase-containing compound metabolic process
GO:0071310	3.8781e-05	44	cellular response to organic substance
GO:0003007	4.13068e-05	15	heart morphogenesis
GO:0010631	4.17601e-05	13	epithelial cell migration
GO:0016310	4.1929e-05	60	phosphorylation
GO:0008284	4.30602e-05	32	positive regulation of cell proliferation
GO:0051216	4.46809e-05	13	cartilage development
GO:0030900	4.54313e-05	18	forebrain development
GO:0033273	4.80429e-05	5	response to vitamin
GO:0010629	4.91223e-05	40	negative regulation of gene expression
GO:0051253	4.99176e-05	38	negative regulation of RNA metabolic process
GO:0048646	5.24338e-05	38	anatomical structure formation involved in morphogenesis
GO:0045444	5.33218e-05	12	fat cell differentiation
GO:0090287	5.33218e-05	12	regulation of cellular response to growth factor stimulus
GO:0010721	5.64019e-05	11	negative regulation of cell development
GO:0051172	5.96141e-05	41	negative regulation of nitrogen compound metabolic process
GO:0070887	6.85988e-05	52	cellular response to chemical stimulus
GO:0009649	7.06871e-05	4	entrainment of circadian clock
GO:0007224	7.1612e-05	10	smoothened signaling pathway
GO:0035239	7.16798e-05	19	tube morphogenesis
GO:0060548	7.24509e-05	30	negative regulation of cell death
GO:0065009	7.36332e-05	67	regulation of molecular function
GO:0032879	8.02619e-05	60	regulation of localization
GO:0022603	8.16727e-05	31	regulation of anatomical structure morphogenesis
GO:0030334	8.27417e-05	25	regulation of cell migration
GO:2000648	8.39738e-05	8	positive regulation of stem cell proliferation
GO:0061448	8.45175e-05	14	connective tissue development
GO:0051674	8.73784e-05	29	localization of cell
GO:0007155	8.84346e-05	36	cell adhesion
GO:0001934	9.01562e-05	26	positive regulation of protein phosphorylation
GO:0051128	9.25154e-05	54	regulation of cellular component organization
GO:0043392	9.32245e-05	6	negative regulation of DNA binding
GO:0048732	9.57422e-05	16	gland development
GO:0040012	9.66594e-05	27	regulation of locomotion
GO:0065008	9.68129e-05	79	regulation of biological quality
GO:0070562	0.000106113	3	regulation of vitamin D receptor signaling pathway
GO:0022610	0.000107289	36	biological adhesion
GO:0048520	0.000108735	10	positive regulation of behavior
GO:0060562	0.00011212	18	epithelial tube morphogenesis
GO:0000122	0.000112394	27	negative regulation of transcription from RNA polymerase II promoter
GO:0009967	0.000117181	38	positive regulation of signal transduction
GO:0051641	0.000119406	66	cellular localization
GO:0009719	0.000121915	35	response to endogenous stimulus
GO:0044267	0.000128256	94	cellular protein metabolic process
GO:0048584	0.000134419	47	positive regulation of response to stimulus
GO:0003006	0.000135284	22	developmental process involved in reproduction
GO:0051270	0.000146586	27	regulation of cellular component movement
GO:2000145	0.000147122	25	regulation of cell motility
GO:0032330	0.000152321	6	regulation of chondrocyte differentiation
GO:0043066	0.000169354	27	negative regulation of apoptotic process
GO:0051649	0.000170289	58	establishment of localization in cell
GO:0048729	0.000171567	25	tissue morphogenesis
GO:0030509	0.000173637	10	BMP signaling pathway
GO:0022604	0.000175507	19	regulation of cell morphogenesis
GO:0048592	0.000180944	11	eye morphogenesis
GO:0008152	0.000183324	232	metabolic process
GO:0010632	0.000187117	10	regulation of epithelial cell migration
GO:0009743	0.000194546	8	response to carbohydrate
GO:0002089	0.000196637	5	lens morphogenesis in camera-type eye
GO:0010033	0.000200061	54	response to organic substance
GO:0042471	0.000201465	10	ear morphogenesis
GO:0061351	0.000201465	10	neural precursor cell proliferation
GO:0022010	0.000203332	4	central nervous system myelination
GO:0032291	0.000203332	4	axon ensheathment in central nervous system
GO:0045685	0.000208309	7	regulation of glial cell differentiation
GO:0003149	0.000208715	3	membranous septum morphogenesis
GO:0009648	0.000208715	3	photoperiodism
GO:0043153	0.000208715	3	entrainment of circadian clock by photoperiod
GO:0070561	0.000208715	3	vitamin D receptor signaling pathway
GO:0071305	0.000208715	3	cellular response to vitamin D
GO:0090100	0.000214313	8	positive regulation of transmembrane receptor protein serine/threonine kinase signaling pathway
GO:0050920	0.000216727	10	regulation of chemotaxis
GO:0040013	0.000227394	13	negative regulation of locomotion
GO:0043542	0.000232947	10	endothelial cell migration
GO:0043069	0.000250778	27	negative regulation of programmed cell death
GO:0043583	0.000253099	13	ear development
GO:0001932	0.00025958	33	regulation of protein phosphorylation
GO:0060560	0.000267131	11	developmental growth involved in morphogenesis
GO:0045598	0.000283718	8	regulation of fat cell differentiation
GO:0009954	0.000288046	5	proximal/distal pattern formation
GO:2000351	0.000288046	5	regulation of endothelial cell apoptotic process
GO:0048863	0.00028851	17	stem cell differentiation
GO:0001667	0.000289384	15	ameboidal cell migration
GO:0040008	0.000292185	25	regulation of growth
GO:0031344	0.000307071	19	regulation of cell projection organization
GO:0090101	0.000310566	8	negative regulation of transmembrane receptor protein serine/threonine kinase signaling pathway
GO:0010810	0.00035315	10	regulation of cell-substrate adhesion
GO:0016198	0.000359215	3	axon choice point recognition
GO:0071295	0.000359215	3	cellular response to vitamin
GO:1901419	0.000359215	3	regulation of response to alcohol
GO:0048565	0.00036439	9	digestive tract development
GO:0051098	0.000382291	13	regulation of binding
GO:0010941	0.000385435	44	regulation of cell death
GO:0045638	0.000399477	7	negative regulation of myeloid cell differentiation
GO:0023056	0.000405894	38	positive regulation of signaling
GO:1901700	0.000408494	32	response to oxygen-containing compound
GO:0048713	0.000408504	5	regulation of oligodendrocyte differentiation
GO:0072577	0.000408504	5	endothelial cell apoptotic process
GO:0035556	0.000419761	61	intracellular signal transduction
GO:0048864	0.000422192	13	stem cell development
GO:0007169	0.000423832	20	transmembrane receptor protein tyrosine kinase signaling pathway
GO:0010647	0.000439736	38	positive regulation of cell communication
GO:2000177	0.000441834	7	regulation of neural precursor cell proliferation
GO:0021801	0.000458505	4	cerebral cortex radial glia guided migration
GO:0043067	0.000460285	42	regulation of programmed cell death
GO:0042325	0.000466746	38	regulation of phosphorylation
GO:0043616	0.00048133	5	keratinocyte proliferation
GO:0009952	0.000488648	13	anterior/posterior pattern specification
GO:0001764	0.000489277	10	neuron migration
GO:0033197	0.000495034	2	response to vitamin E
GO:0021782	0.000537279	7	glial cell development
GO:0051101	0.000537279	7	regulation of DNA binding
GO:2001028	0.000565256	3	positive regulation of endothelial cell chemotaxis
GO:0019220	0.000570426	51	regulation of phosphate metabolic process
GO:0030155	0.000570813	16	regulation of cell adhesion
GO:0030336	0.000576904	11	negative regulation of cell migration
GO:0009314	0.000593248	16	response to radiation
GO:0090090	0.000608849	8	negative regulation of canonical Wnt signaling pathway
GO:0051174	0.000617348	51	regulation of phosphorus metabolic process
GO:0051179	0.000638692	123	localization
GO:1902531	0.000645053	44	regulation of intracellular signal transduction
GO:0045600	0.000655785	5	positive regulation of fat cell differentiation
GO:0051246	0.000670232	50	regulation of protein metabolic process
GO:0042327	0.000671168	27	positive regulation of phosphorylation
GO:0001655	0.000673458	14	urogenital system development
GO:2000146	0.00068022	11	negative regulation of cell motility
GO:0050679	0.000707427	10	positive regulation of epithelial cell proliferation
GO:0042552	0.000711374	8	myelination
GO:0050921	0.000711374	8	positive regulation of chemotaxis
GO:0002052	0.000720847	4	positive regulation of neuroblast proliferation
GO:0055123	0.000738929	9	digestive system development
GO:0048839	0.000798489	11	inner ear development
GO:0031401	0.000814183	27	positive regulation of protein modification process
GO:0007272	0.000827366	8	ensheathment of neurons
GO:0008366	0.000827366	8	axon ensheathment
GO:0033280	0.000833902	3	response to vitamin D
GO:0006796	0.000837819	87	phosphate-containing compound metabolic process
GO:0051271	0.000841512	11	negative regulation of cellular component movement
GO:1901701	0.000853137	22	cellular response to oxygen-containing compound
GO:0014014	0.000873695	5	negative regulation of gliogenesis
GO:0048557	0.000885336	4	embryonic digestive tract morphogenesis
GO:0042886	0.00088845	13	amide transport
GO:0009953	0.000890801	8	dorsal/ventral pattern formation
GO:0007405	0.000908062	6	neuroblast proliferation
GO:0051272	0.000927115	16	positive regulation of cellular component movement
GO:0010562	0.000929805	29	positive regulation of phosphorus metabolic process
GO:0045937	0.000929805	29	positive regulation of phosphate metabolic process
GO:0019538	0.0009579	107	protein metabolic process
GO:0031076	0.00100091	5	embryonic camera-type eye development
GO:0048546	0.00100754	6	digestive tract morphogenesis
GO:0042472	0.00102936	8	inner ear morphogenesis
GO:0048589	0.00103196	16	developmental growth
GO:0090103	0.00107458	4	cochlea morphogenesis
GO:0051247	0.00107596	32	positive regulation of protein metabolic process
GO:0032101	0.00108936	21	regulation of response to external stimulus
GO:0050768	0.00110483	8	negative regulation of neurogenesis
GO:0007010	0.00112046	32	cytoskeleton organization
GO:2000179	0.00114137	5	positive regulation of neural precursor cell proliferation
GO:0051090	0.0011467	16	regulation of sequence-specific DNA binding transcription factor activity
GO:0030178	0.00115353	9	negative regulation of Wnt signaling pathway
GO:0051250	0.00118464	8	negative regulation of lymphocyte activation
GO:0042981	0.00120678	40	regulation of apoptotic process
GO:0051493	0.00122904	16	regulation of cytoskeleton organization
GO:0010975	0.00124763	15	regulation of neuron projection development
GO:0048660	0.00126899	8	regulation of smooth muscle cell proliferation
GO:0072001	0.00127718	12	renal system development
GO:0021511	0.00129049	4	spinal cord patterning
GO:0010633	0.00129591	5	negative regulation of epithelial cell migration
GO:0021983	0.00129591	5	pituitary gland development
GO:0000165	0.00129699	23	MAPK cascade
GO:0007179	0.00130141	9	transforming growth factor beta receptor signaling pathway
GO:0008154	0.00130141	9	actin polymerization or depolymerization
GO:0006793	0.00132204	87	phosphorus metabolic process
GO:0006996	0.00135518	72	organelle organization
GO:0060840	0.00135669	6	artery development
GO:0022402	0.00141733	33	cell cycle process
GO:0030073	0.00146008	10	insulin secretion
GO:0045632	0.00146316	2	negative regulation of mechanoreceptor differentiation
GO:2000981	0.00146316	2	negative regulation of inner ear receptor cell differentiation
GO:0030514	0.00146536	5	negative regulation of BMP signaling pathway
GO:0070936	0.00146536	5	protein K48-linked ubiquitination
GO:0060070	0.00152255	12	canonical Wnt signaling pathway
GO:0045880	0.00153498	4	positive regulation of smoothened signaling pathway
GO:0048593	0.00155105	8	camera-type eye morphogenesis
GO:0048659	0.00155105	8	smooth muscle cell proliferation
GO:0060872	0.00158453	3	semicircular canal development
GO:2001026	0.00158453	3	regulation of endothelial cell chemotaxis
GO:0030324	0.00159884	11	lung development
GO:0030335	0.00160182	15	positive regulation of cell migration
GO:0002062	0.00162538	7	chondrocyte differentiation
GO:0021872	0.00163619	6	forebrain generation of neurons
GO:0030326	0.00164299	9	embryonic limb morphogenesis
GO:0035113	0.00164299	9	embryonic appendage morphogenesis
GO:0048706	0.00164299	9	embryonic skeletal system development
GO:0022612	0.00165537	8	gland morphogenesis
GO:0032956	0.0016591	12	regulation of actin cytoskeleton organization
GO:0048705	0.0016591	12	skeletal system morphogenesis
GO:0046879	0.00165977	13	hormone secretion
GO:0071417	0.00167872	14	cellular response to organonitrogen compound
GO:0015833	0.00173106	12	peptide transport
GO:0030072	0.00175382	11	peptide hormone secretion
GO:0030323	0.00175382	11	respiratory tube development
GO:0022412	0.00180556	12	cellular process involved in reproduction in multicellular organism
GO:0042474	0.00180993	4	middle ear morphogenesis
GO:2000147	0.00190337	15	positive regulation of cell motility
GO:0071705	0.00192472	23	nitrogen compound transport
GO:0016055	0.00195736	16	Wnt signaling pathway
GO:0035270	0.00200198	8	endocrine system development
GO:0007015	0.00201603	13	actin filament organization
GO:0001936	0.00202867	7	regulation of endothelial cell proliferation
GO:0021987	0.00202867	7	cerebral cortex development
GO:0051100	0.00202867	7	negative regulation of binding
GO:0044702	0.00203128	29	single organism reproductive process
GO:0021795	0.00207173	5	cerebral cortex cell migration
GO:0021521	0.00207799	3	ventral spinal cord interneuron specification
GO:0060573	0.00207799	3	cell fate specification involved in pattern specification
GO:0009914	0.00209434	13	hormone transport
GO:0021799	0.00211723	4	cerebral cortex radially oriented cell migration
GO:0031641	0.00211723	4	regulation of myelination
GO:0035411	0.00211723	4	catenin import into nucleus
GO:0048596	0.00211723	4	embryonic camera-type eye morphogenesis
GO:0050770	0.00212941	8	regulation of axonogenesis
GO:0009749	0.00213485	6	response to glucose
GO:0000278	0.00215074	25	mitotic cell cycle
GO:0010594	0.00217899	7	regulation of endothelial cell migration
GO:2001237	0.00217899	7	negative regulation of extrinsic apoptotic signaling pathway
GO:0023014	0.00221925	23	signal transduction by phosphorylation
GO:0043068	0.0022285	17	positive regulation of programmed cell death
GO:0001937	0.00245872	4	negative regulation of endothelial cell proliferation
GO:0048710	0.00245872	4	regulation of astrocyte differentiation
GO:0002790	0.0025012	11	peptide secretion
GO:0007049	0.00250357	42	cell cycle
GO:0010817	0.00250783	17	regulation of hormone levels
GO:0031016	0.00252584	6	pancreas development
GO:0060041	0.0025503	8	retina development in camera-type eye
GO:0003281	0.0025663	5	ventricular septum development
GO:0045778	0.0025663	5	positive regulation of ossification
GO:0071479	0.0025663	5	cellular response to ionizing radiation
GO:0048715	0.00265704	3	negative regulation of oligodendrocyte differentiation
GO:0060579	0.00265704	3	ventral spinal cord interneuron fate commitment
GO:0060581	0.00265704	3	cell fate commitment involved in pattern specification
GO:0071559	0.00267603	9	response to transforming growth factor beta
GO:0071560	0.00267603	9	cellular response to transforming growth factor beta stimulus
GO:0031399	0.00267821	35	regulation of protein modification process
GO:0021543	0.00270418	8	pallium development
GO:0007626	0.00272349	11	locomotory behavior
GO:0009746	0.00274038	6	response to hexose
GO:0021536	0.00274038	6	diencephalon development
GO:0032970	0.00281556	13	regulation of actin filament-based process
GO:0045686	0.00283622	4	negative regulation of glial cell differentiation
GO:0045578	0.00288315	2	negative regulation of B cell differentiation
GO:0061072	0.00288315	2	iris morphogenesis
GO:0001763	0.00292398	12	morphogenesis of a branching structure
GO:0032270	0.00295694	28	positive regulation of cellular protein metabolic process
GO:0034284	0.00296829	6	response to monosaccharide
GO:0040017	0.00300893	15	positive regulation of locomotion
GO:0002695	0.00303363	8	negative regulation of leukocyte activation
GO:0008064	0.00303363	8	regulation of actin polymerization or depolymerization
GO:0007548	0.00303812	12	sex differentiation
GO:0022414	0.00304669	31	reproductive process
GO:0032268	0.00313155	42	regulation of cellular protein metabolic process
GO:0030832	0.00320966	8	regulation of actin filament length
GO:1902692	0.00325154	4	regulation of neuroblast proliferation
GO:0023061	0.00330412	15	signal release
GO:0021781	0.00332623	3	glial cell fate commitment
GO:0048712	0.00332623	3	negative regulation of astrocyte differentiation
GO:0090179	0.00332623	3	planar cell polarity pathway involved in neural tube closure
GO:0000377	0.00339352	8	RNA splicing, via transesterification reactions with bulged adenosine as nucleophile
GO:0000398	0.00339352	8	mRNA splicing, via spliceosome
GO:0014910	0.00346115	5	regulation of smooth muscle cell migration
GO:0031589	0.00353138	12	cell-substrate adhesion
GO:0060341	0.00355091	29	regulation of cellular localization
GO:0000375	0.00358545	8	RNA splicing, via transesterification reactions
GO:0021537	0.00361749	10	telencephalon development
GO:0001736	0.00370643	4	establishment of planar polarity
GO:0010761	0.00370643	4	fibroblast migration
GO:0014911	0.00370643	4	positive regulation of smooth muscle cell migration
GO:0030857	0.00370643	4	negative regulation of epithelial cell differentiation
GO:0048009	0.00370643	4	insulin-like growth factor receptor signaling pathway
GO:0060412	0.00370643	4	ventricular septum morphogenesis
GO:0031345	0.00371282	7	negative regulation of cell projection organization
GO:0030111	0.00377737	11	regulation of Wnt signaling pathway
GO:0033002	0.0037899	9	muscle cell proliferation
GO:0010243	0.00380185	18	response to organonitrogen compound
GO:0007584	0.00380374	5	response to nutrient
GO:0042752	0.00380374	5	regulation of circadian rhythm
GO:0051149	0.00380374	5	positive regulation of muscle cell differentiation
GO:0001935	0.00395082	7	endothelial cell proliferation
GO:0034504	0.00399028	13	protein localization to nucleus
GO:0051049	0.00399109	41	regulation of transport
GO:0033138	0.00402375	6	positive regulation of peptidyl-serine phosphorylation
GO:0044344	0.00402375	6	cellular response to fibroblast growth factor stimulus
GO:0051897	0.00402375	6	positive regulation of protein kinase B signaling
GO:0071774	0.00402375	6	response to fibroblast growth factor
GO:0006913	0.00408628	15	nucleocytoplasmic transport
GO:0021514	0.00408968	3	ventral spinal cord interneuron differentiation
GO:0090177	0.00408968	3	establishment of planar polarity involved in neural tube closure
GO:0090178	0.00408968	3	regulation of establishment of planar polarity involved in neural tube closure
GO:0016331	0.00416694	9	morphogenesis of embryonic epithelium
GO:2001236	0.00416694	9	regulation of extrinsic apoptotic signaling pathway
GO:0010595	0.00416995	5	positive regulation of endothelial cell migration
GO:0048708	0.00416995	5	astrocyte differentiation
GO:1902589	0.00419005	51	single-organism organelle organization
GO:0007164	0.0042026	4	establishment of tissue polarity
GO:0030513	0.0042026	4	positive regulation of BMP signaling pathway
GO:0048048	0.0042026	4	embryonic eye morphogenesis
GO:0001558	0.00420849	14	regulation of cell growth
GO:1901699	0.00420849	14	cellular response to nitrogen compound
GO:0000209	0.00421199	8	protein polyubiquitination
GO:0060541	0.00424783	11	respiratory system development
GO:0018105	0.00429468	10	peptidyl-serine phosphorylation
GO:0033036	0.0043237	55	macromolecule localization
GO:0050866	0.00443854	8	negative regulation of cell activation
GO:0048704	0.00446134	7	embryonic skeletal system morphogenesis
GO:0010942	0.00449749	17	positive regulation of cell death
GO:0043065	0.0045116	16	positive regulation of apoptotic process
GO:0006325	0.00454926	21	chromatin organization
GO:0032880	0.00455244	19	regulation of protein localization
GO:0021879	0.00456064	5	forebrain neuron differentiation
GO:0048286	0.00456064	5	lung alveolus development
GO:0060411	0.00456064	5	cardiac septum morphogenesis
GO:0060675	0.00456064	5	ureteric bud morphogenesis
GO:0051169	0.0045972	15	nuclear transport
GO:0010634	0.004645	6	positive regulation of epithelial cell migration
GO:0044093	0.00473028	35	positive regulation of molecular function
GO:0002901	0.00473451	2	mature B cell apoptotic process
GO:0002905	0.00473451	2	regulation of mature B cell apoptotic process
GO:0002906	0.00473451	2	negative regulation of mature B cell apoptotic process
GO:0016199	0.00473451	2	axon midline choice point recognition
GO:0021798	0.00473451	2	forebrain dorsal/ventral pattern formation
GO:0032252	0.00473451	2	secretory granule localization
GO:0045631	0.00473451	2	regulation of mechanoreceptor differentiation
GO:0060022	0.00473451	2	hard palate development
GO:0060023	0.00473451	2	soft palate development
GO:0071786	0.00473451	2	endoplasmic reticulum tubular network organization
GO:1900028	0.00473451	2	negative regulation of ruffle assembly
GO:2000980	0.00473451	2	regulation of inner ear receptor cell differentiation
GO:0014031	0.00473455	7	mesenchymal cell development
GO:0032870	0.00476409	14	cellular response to hormone stimulus
GO:0060828	0.00478672	9	regulation of canonical Wnt signaling pathway
GO:0009416	0.00494646	11	response to light stimulus
GO:0042249	0.0049511	3	establishment of planar polarity of embryonic epithelium
GO:2000352	0.0049511	3	negative regulation of endothelial cell apoptotic process
GO:0008589	0.00497667	5	regulation of smoothened signaling pathway
GO:0035019	0.00497667	5	somatic stem cell maintenance
GO:0060443	0.00497667	5	mammary gland morphogenesis
GO:0043484	0.00498081	6	regulation of RNA splicing
GO:0030855	0.00501112	19	epithelial cell differentiation
GO:0030856	0.00502017	7	regulation of epithelial cell differentiation
GO:0045637	0.00523817	9	regulation of myeloid cell differentiation
GO:0090102	0.00532543	4	cochlea development
GO:0017015	0.0053341	6	regulation of transforming growth factor beta receptor signaling pathway
GO:0014909	0.00541891	5	smooth muscle cell migration
GO:0022029	0.00541891	5	telencephalon cell migration
GO:0008380	0.00553345	13	RNA splicing
GO:0012501	0.00561998	47	programmed cell death
GO:0043549	0.00562737	22	regulation of kinase activity
GO:0001841	0.00563006	7	neural tube formation
GO:0002244	0.0057054	6	hematopoietic progenitor cell differentiation
GO:0051091	0.00571685	10	positive regulation of sequence-specific DNA binding transcription factor activity
GO:0006606	0.00573317	11	protein import into nucleus
GO:1902593	0.00573317	11	single-organism nuclear import
GO:0008347	0.0059138	3	glial cell migration
GO:0031670	0.0059138	3	cellular response to nutrient
GO:0032332	0.0059138	3	positive regulation of chondrocyte differentiation
GO:0035767	0.0059138	3	endothelial cell chemotaxis
GO:0035883	0.0059138	3	enteroendocrine cell differentiation
GO:0048333	0.0059138	3	mesodermal cell differentiation
GO:1901016	0.0059138	3	regulation of potassium ion transmembrane transporter activity
GO:0071702	0.0059476	56	organic substance transport
GO:0007162	0.00595502	7	negative regulation of cell adhesion
GO:0048665	0.00595529	4	neuron fate specification
GO:0044087	0.00596474	18	regulation of cellular component biogenesis
GO:0001837	0.00609522	6	epithelial to mesenchymal transition
GO:0032535	0.00616184	11	regulation of cellular component size
GO:0051170	0.00616184	11	nuclear import
GO:0051656	0.00618413	10	establishment of organelle localization
GO:0003231	0.00629379	7	cardiac ventricle development
GO:0016337	0.00644947	15	cell-cell adhesion
GO:0010811	0.00650409	6	positive regulation of cell-substrate adhesion
GO:0046907	0.00655732	36	intracellular transport
GO:0001525	0.00656472	16	angiogenesis
GO:0016568	0.00662061	19	chromatin modification
GO:0010812	0.00663284	4	negative regulation of cell-substrate adhesion
GO:0021885	0.00691131	5	forebrain cell migration
GO:1902533	0.00691453	23	positive regulation of intracellular signal transduction
GO:0008286	0.00693251	6	insulin receptor signaling pathway
GO:2000736	0.00693251	6	regulation of stem cell differentiation
GO:0018209	0.0069402	10	peptidyl-serine modification
GO:0043567	0.00698072	3	regulation of insulin-like growth factor receptor signaling pathway
GO:0070849	0.00698072	3	response to epidermal growth factor
GO:0007223	0.00699741	2	Wnt signaling pathway, calcium modulating pathway
GO:0021861	0.00699741	2	forebrain radial glial cell differentiation
GO:0060056	0.00699741	2	mammary gland involution
GO:0061303	0.00699741	2	cornea development in camera-type eye
GO:0051147	0.00701414	7	regulation of muscle cell differentiation
GO:0035567	0.00735954	4	non-canonical Wnt signaling pathway
GO:0045668	0.00735954	4	negative regulation of osteoblast differentiation
GO:0006397	0.00737992	15	mRNA processing
GO:0008037	0.007381	6	cell recognition
GO:0019228	0.007381	6	neuronal action potential
GO:0001843	0.00785007	6	neural tube closure
GO:0032922	0.00815445	3	circadian regulation of gene expression
GO:0060999	0.00815445	3	positive regulation of dendritic spine development
GO:0060485	0.00831568	8	mesenchyme development
GO:0060606	0.00834023	6	tube closure
GO:0051130	0.0084485	24	positive regulation of cellular component organization
GO:0008219	0.00889426	48	cell death
GO:0051338	0.00892735	22	regulation of transferase activity
GO:0033157	0.00898266	10	regulation of intracellular protein transport
GO:0048762	0.00908106	7	mesenchymal cell differentiation
GO:0042493	0.00930846	10	response to drug
GO:0000086	0.00931844	5	G2/M transition of mitotic cell cycle
GO:0044839	0.00931844	5	cell cycle G2/M phase transition
GO:0016265	0.00942335	48	death
GO:0010762	0.00943723	3	regulation of fibroblast migration
GO:0021513	0.00943723	3	spinal cord dorsal/ventral patterning
GO:0033688	0.00943723	3	regulation of osteoblast proliferation
GO:2000677	0.00943723	3	regulation of transcription regulatory region DNA binding
GO:0009912	0.00965269	2	auditory receptor cell fate commitment
GO:0042473	0.00965269	2	outer ear morphogenesis
GO:0060120	0.00965269	2	inner ear receptor cell fate commitment
GO:0070255	0.00965269	2	regulation of mucus secretion
GO:0071481	0.00965269	2	cellular response to X-ray
GO:0046822	0.00975818	9	regulation of nucleocytoplasmic transport
GO:1901796	0.00984844	4	regulation of signal transduction by p53 class mediator
GO:0008104	0.00986539	48	protein localization
GO:0045859	0.00987038	20	regulation of protein kinase activity
GO:0043434	0.00998713	10	response to peptide hormone
GO:0014812	0.01	5	muscle cell migration
GO:0006915	0.0100991	45	apoptotic process
GO:0051726	0.0104587	23	regulation of cell cycle
GO:0014020	0.0105217	6	primary neural tube formation
GO:0022407	0.0105217	6	regulation of cell-cell adhesion
GO:0034613	0.0108263	29	cellular protein localization
GO:0001953	0.010831	3	negative regulation of cell-matrix adhesion
GO:0021871	0.010831	3	forebrain regionalization
GO:0043536	0.010831	3	positive regulation of blood vessel endothelial cell migration
GO:0009628	0.010843	23	response to abiotic stimulus
GO:0043933	0.0108468	40	macromolecular complex subunit organization
GO:0000003	0.0109551	30	reproduction
GO:0003206	0.0110311	7	cardiac chamber morphogenesis
GO:0033365	0.0110455	17	protein localization to organelle
GO:0043534	0.0114642	5	blood vessel endothelial cell migration
GO:0070727	0.0115093	29	cellular macromolecule localization
GO:0071478	0.0117519	6	cellular response to radiation
GO:0016049	0.0119362	15	cell growth
GO:0001658	0.0122483	5	branching involved in ureteric bud morphogenesis
GO:0003279	0.0122483	5	cardiac septum development
GO:0050684	0.0122483	5	regulation of mRNA processing
GO:0045577	0.0123374	3	regulation of B cell differentiation
GO:1901379	0.0123374	3	regulation of potassium ion transmembrane transport
GO:0016482	0.0124854	22	cytoplasmic transport
GO:0016570	0.0125831	14	histone modification
GO:0016071	0.0126219	16	mRNA metabolic process
GO:0002577	0.0126818	2	regulation of antigen processing and presentation
GO:0033689	0.0126818	2	negative regulation of osteoblast proliferation
GO:0043353	0.0126818	2	enucleate erythrocyte differentiation
GO:0043569	0.0126818	2	negative regulation of insulin-like growth factor receptor signaling pathway
GO:0045161	0.0126818	2	neuronal ion channel clustering
GO:0048664	0.0126818	2	neuron fate determination
GO:0055091	0.0126818	2	phospholipid homeostasis
GO:0060019	0.0126818	2	radial glial cell differentiation
GO:0061003	0.0126818	2	positive regulation of dendritic spine morphogenesis
GO:0070254	0.0126818	2	mucus secretion
GO:0043254	0.0127281	11	regulation of protein complex assembly
GO:0002040	0.0128272	4	sprouting angiogenesis
GO:0048010	0.0128272	4	vascular endothelial growth factor receptor signaling pathway
GO:0071230	0.0128272	4	cellular response to amino acid stimulus
GO:0002682	0.0128639	27	regulation of immune system process
GO:1901698	0.0130107	18	response to nitrogen compound
GO:0001952	0.0130679	5	regulation of cell-matrix adhesion
GO:0009636	0.0130801	6	response to toxic substance
GO:0033135	0.0130801	6	regulation of peptidyl-serine phosphorylation
GO:1901652	0.0130851	10	response to peptide
GO:0017038	0.0135191	11	protein import
GO:0043588	0.0135191	11	skin development
GO:0007623	0.0137821	6	circadian rhythm
GO:0001838	0.0138751	7	embryonic epithelial tube formation
GO:0019827	0.0138751	7	stem cell maintenance
GO:0072175	0.0138751	7	epithelial tube formation
GO:0045860	0.0138958	14	positive regulation of protein kinase activity
GO:0044092	0.0139067	26	negative regulation of molecular function
GO:1902106	0.0139238	5	negative regulation of leukocyte differentiation
GO:0000186	0.0139343	4	activation of MAPKK activity
GO:0010464	0.0139343	4	regulation of mesenchymal cell proliferation
GO:0048024	0.0139343	4	regulation of mRNA splicing, via spliceosome
GO:0033687	0.0139578	3	osteoblast proliferation
GO:0035412	0.0139578	3	regulation of catenin import into nucleus
GO:0045747	0.0139578	3	positive regulation of Notch signaling pathway
GO:0009725	0.0140242	17	response to hormone
GO:0071375	0.0143055	8	cellular response to peptide hormone stimulus
GO:0046903	0.0143508	26	secretion
GO:0048609	0.0143795	21	multicellular organismal reproductive process
GO:0002683	0.0144159	10	negative regulation of immune system process
GO:0061138	0.0144159	10	morphogenesis of a branching epithelium
GO:0016569	0.0145907	14	covalent chromatin modification
GO:0007276	0.0146277	17	gamete generation
GO:0035773	0.0151003	4	insulin secretion involved in cellular response to glucose stimulus
GO:0030902	0.0151477	7	hindbrain development
GO:0031334	0.0151477	7	positive regulation of protein complex assembly
GO:0043393	0.0151477	7	regulation of protein binding
GO:0008344	0.0152642	6	adult locomotory behavior
GO:0048813	0.0152642	6	dendrite morphogenesis
GO:0045785	0.0154496	8	positive regulation of cell adhesion
GO:1901653	0.0154496	8	cellular response to peptide
GO:0051276	0.0154609	24	chromosome organization
GO:0032103	0.0156437	9	positive regulation of response to external stimulus
GO:0000245	0.0156932	3	spliceosomal complex assembly
GO:0040036	0.0156932	3	regulation of fibroblast growth factor receptor signaling pathway
GO:0097285	0.0157439	16	cell-type specific apoptotic process
GO:0097191	0.0158454	10	extrinsic apoptotic signaling pathway
GO:0007442	0.016067	2	hindgut morphogenesis
GO:0019985	0.016067	2	translesion synthesis
GO:0035414	0.016067	2	negative regulation of catenin import into nucleus
GO:0043162	0.016067	2	ubiquitin-dependent protein catabolic process via the multivesicular body sorting pathway
GO:0043486	0.016067	2	histone exchange
GO:0043568	0.016067	2	positive regulation of insulin-like growth factor receptor signaling pathway
GO:0048570	0.016067	2	notochord morphogenesis
GO:0048752	0.016067	2	semicircular canal morphogenesis
GO:0060346	0.016067	2	bone trabecula formation
GO:0061525	0.016067	2	hindgut development
GO:2000674	0.016067	2	regulation of type B pancreatic cell apoptotic process
GO:2000810	0.016067	2	regulation of tight junction assembly
GO:0030036	0.0162255	17	actin cytoskeleton organization
GO:0030029	0.0165597	18	actin filament-based process
GO:0001657	0.0167155	5	ureteric bud development
GO:0030183	0.0168534	6	B cell differentiation
GO:0071322	0.0175444	3	cellular response to carbohydrate stimulus
GO:0032273	0.0177228	5	positive regulation of protein polymerization
GO:0048675	0.0177228	5	axon extension
GO:0019953	0.0178048	20	sexual reproduction
GO:0032271	0.0179382	7	regulation of protein polymerization
GO:0045787	0.0179382	7	positive regulation of cell cycle
GO:0032940	0.0181014	23	secretion by cell
GO:0030833	0.018553	6	regulation of actin filament polymerization
GO:0071383	0.018553	6	cellular response to steroid hormone stimulus
GO:0051249	0.0187948	12	regulation of lymphocyte activation
GO:2001234	0.019279	8	negative regulation of apoptotic signaling pathway
GO:0030041	0.0194452	6	actin filament polymerization
GO:0051495	0.019461	7	positive regulation of cytoskeleton organization
GO:0030947	0.0195121	3	regulation of vascular endothelial growth factor receptor signaling pathway
GO:0043516	0.0195121	3	regulation of DNA damage response, signal transduction by p53 class mediator
GO:0002903	0.0197908	2	negative regulation of B cell apoptotic process
GO:0006515	0.0197908	2	misfolded or incompletely synthesized protein catabolic process
GO:0007199	0.0197908	2	G-protein coupled receptor signaling pathway coupled to cGMP nucleotide second messenger
GO:0010763	0.0197908	2	positive regulation of fibroblast migration
GO:0021800	0.0197908	2	cerebral cortex tangential migration
GO:0021978	0.0197908	2	telencephalon regionalization
GO:0042759	0.0197908	2	long-chain fatty acid biosynthetic process
GO:0050857	0.0197908	2	positive regulation of antigen receptor-mediated signaling pathway
GO:0061430	0.0197908	2	bone trabecula morphogenesis
GO:0021510	0.0198559	5	spinal cord development
GO:0090288	0.0198559	5	negative regulation of cellular response to growth factor stimulus
GO:1990138	0.0198559	5	neuron projection extension
GO:0006470	0.0199775	8	protein dephosphorylation
GO:0034622	0.0200581	18	cellular macromolecular complex assembly
GO:0003205	0.0202554	7	cardiac chamber development
GO:0043266	0.0203699	4	regulation of potassium ion transport
GO:0051248	0.0204371	18	negative regulation of protein metabolic process
GO:0051258	0.0206939	8	protein polymerization
GO:0048015	0.0213164	6	phosphatidylinositol-mediated signaling
GO:0016358	0.0214284	8	dendrite development
GO:0000381	0.0215966	3	regulation of alternative mRNA splicing, via spliceosome
GO:0001706	0.0215966	3	endoderm formation
GO:0031529	0.0215966	3	ruffle organization
GO:0050869	0.0215966	3	negative regulation of B cell activation
GO:0060071	0.0215966	3	Wnt signaling pathway, planar cell polarity pathway
GO:0071822	0.021647	35	protein complex subunit organization
GO:0016575	0.0218426	4	histone deacetylation
GO:0050772	0.0218426	4	positive regulation of axonogenesis
GO:0035148	0.0219115	7	tube formation
GO:0048489	0.0221507	5	synaptic vesicle transport
GO:0097480	0.0221507	5	establishment of synaptic vesicle localization
GO:0032102	0.0221811	8	negative regulation of response to external stimulus
GO:0001519	0.0222778	1	peptide amidation
GO:0002041	0.0222778	1	intussusceptive angiogenesis
GO:0002190	0.0222778	1	cap-independent translational initiation
GO:0002192	0.0222778	1	IRES-dependent translational initiation
GO:0002314	0.0222778	1	germinal center B cell differentiation
GO:0002343	0.0222778	1	peripheral B cell selection
GO:0002344	0.0222778	1	B cell affinity maturation
GO:0002578	0.0222778	1	negative regulation of antigen processing and presentation
GO:0002581	0.0222778	1	negative regulation of antigen processing and presentation of peptide or polysaccharide antigen via MHC class II
GO:0002605	0.0222778	1	negative regulation of dendritic cell antigen processing and presentation
GO:0003131	0.0222778	1	mesodermal-endodermal cell signaling
GO:0003322	0.0222778	1	pancreatic A cell development
GO:0006157	0.0222778	1	deoxyadenosine catabolic process
GO:0006211	0.0222778	1	5-methylcytosine catabolic process
GO:0010754	0.0222778	1	negative regulation of cGMP-mediated signaling
GO:0014034	0.0222778	1	neural crest cell fate commitment
GO:0016344	0.0222778	1	meiotic chromosome movement towards spindle pole
GO:0018032	0.0222778	1	protein amidation
GO:0019857	0.0222778	1	5-methylcytosine metabolic process
GO:0021852	0.0222778	1	pyramidal neuron migration
GO:0021905	0.0222778	1	forebrain-midbrain boundary formation
GO:0021917	0.0222778	1	somatic motor neuron fate commitment
GO:0021918	0.0222778	1	regulation of transcription from RNA polymerase II promoter involved in somatic motor neuron fate commitment
GO:0022012	0.0222778	1	subpallium cell proliferation in forebrain
GO:0022018	0.0222778	1	lateral ganglionic eminence cell proliferation
GO:0030209	0.0222778	1	dermatan sulfate catabolic process
GO:0031049	0.0222778	1	programmed DNA elimination
GO:0031052	0.0222778	1	chromosome breakage
GO:0031179	0.0222778	1	peptide modification
GO:0035037	0.0222778	1	sperm entry
GO:0035332	0.0222778	1	positive regulation of hippo signaling
GO:0035616	0.0222778	1	histone H2B conserved C-terminal lysine deubiquitination
GO:0035921	0.0222778	1	desmosome disassembly
GO:0035978	0.0222778	1	histone H2A-S139 phosphorylation
GO:0046090	0.0222778	1	deoxyadenosine metabolic process
GO:0046111	0.0222778	1	xanthine biosynthetic process
GO:0051305	0.0222778	1	chromosome movement towards spindle pole
GO:0051758	0.0222778	1	homologous chromosome movement towards spindle pole involved in homologous chromosome segregation
GO:0060169	0.0222778	1	negative regulation of adenosine receptor signaling pathway
GO:0060309	0.0222778	1	elastin catabolic process
GO:0060310	0.0222778	1	regulation of elastin catabolic process
GO:0060311	0.0222778	1	negative regulation of elastin catabolic process
GO:0060366	0.0222778	1	lambdoid suture morphogenesis
GO:0060367	0.0222778	1	sagittal suture morphogenesis
GO:0060407	0.0222778	1	negative regulation of penile erection
GO:0060873	0.0222778	1	anterior semicircular canal development
GO:0060875	0.0222778	1	lateral semicircular canal development
GO:0061300	0.0222778	1	cerebellum vasculature development
GO:0061301	0.0222778	1	cerebellum vasculature morphogenesis
GO:0070367	0.0222778	1	negative regulation of hepatocyte differentiation
GO:0070563	0.0222778	1	negative regulation of vitamin D receptor signaling pathway
GO:0070846	0.0222778	1	Hsp90 deacetylation
GO:0071324	0.0222778	1	cellular response to disaccharide stimulus
GO:0071329	0.0222778	1	cellular response to sucrose stimulus
GO:0071449	0.0222778	1	cellular response to lipid hydroperoxide
GO:0072560	0.0222778	1	type B pancreatic cell maturation
GO:0090246	0.0222778	1	convergent extension involved in somitogenesis
GO:0090402	0.0222778	1	oncogene-induced cell senescence
GO:0097166	0.0222778	1	lens epithelial cell proliferation
GO:0097167	0.0222778	1	circadian regulation of translation
GO:1900169	0.0222778	1	regulation of glucocorticoid mediated signaling pathway
GO:1900387	0.0222778	1	negative regulation of cell-cell adhesion by negative regulation of transcription from RNA polymerase II promoter
GO:1901033	0.0222778	1	positive regulation of response to reactive oxygen species
GO:1901300	0.0222778	1	positive regulation of hydrogen peroxide-mediated programmed cell death
GO:1902004	0.0222778	1	positive regulation of beta-amyloid formation
GO:1902076	0.0222778	1	regulation of lateral motor column neuron migration
GO:1902078	0.0222778	1	positive regulation of lateral motor column neuron migration
GO:1902306	0.0222778	1	negative regulation of sodium ion transmembrane transport
GO:2000080	0.0222778	1	negative regulation of canonical Wnt signaling pathway involved in controlling type B pancreatic cell proliferation
GO:2000685	0.0222778	1	positive regulation of cellular response to X-ray
GO:2001033	0.0222778	1	negative regulation of double-strand break repair via nonhomologous end joining
GO:2001109	0.0222778	1	regulation of lens epithelial cell proliferation
GO:2001111	0.0222778	1	positive regulation of lens epithelial cell proliferation
GO:0048017	0.0222961	6	inositol lipid-mediated signaling
GO:0051046	0.0224151	18	regulation of secretion
GO:0033674	0.0226005	14	positive regulation of kinase activity
GO:0001508	0.0227737	7	action potential
GO:1902582	0.023153	28	single-organism intracellular transport
GO:0048844	0.0233788	4	artery morphogenesis
GO:0042692	0.0235367	12	muscle cell differentiation
GO:0048469	0.0236591	7	cell maturation
GO:0010389	0.023798	3	regulation of G2/M transition of mitotic cell cycle
GO:0033598	0.023798	3	mammary gland epithelial cell proliferation
GO:0045071	0.023798	3	negative regulation of viral genome replication
GO:0090175	0.023798	3	regulation of establishment of planar polarity
GO:1902749	0.023798	3	regulation of cell cycle G2/M phase transition
GO:0043092	0.0238366	2	L-amino acid import
GO:0043518	0.0238366	2	negative regulation of DNA damage response, signal transduction by p53 class mediator
GO:0048541	0.0238366	2	Peyer's patch development
GO:0050930	0.0238366	2	induction of positive chemotaxis
GO:0061029	0.0238366	2	eyelid development in camera-type eye
GO:0061036	0.0238366	2	positive regulation of cartilage development
GO:0097050	0.0238366	2	type B pancreatic cell apoptotic process
GO:1900027	0.0238366	2	regulation of ruffle assembly
GO:2000353	0.0238366	2	positive regulation of endothelial cell apoptotic process
GO:2000678	0.0238366	2	negative regulation of transcription regulatory region DNA binding
GO:0050790	0.0239667	45	regulation of catalytic activity
GO:0009411	0.0243456	6	response to UV
GO:0010212	0.0243456	6	response to ionizing radiation
GO:0010463	0.024979	4	mesenchymal cell proliferation
GO:0045137	0.0252784	9	development of primary sexual characteristics
GO:0051640	0.025303	10	organelle localization
GO:0042306	0.0255004	7	regulation of protein import into nucleus
GO:0032446	0.0256687	16	protein modification by small protein conjugation
GO:0009798	0.0259043	5	axis specification
GO:0014065	0.0259043	5	phosphatidylinositol 3-kinase signaling
GO:0002694	0.0259443	13	regulation of leukocyte activation
GO:0002067	0.0261163	3	glandular epithelial cell differentiation
GO:0045687	0.0261163	3	positive regulation of glial cell differentiation
GO:0021953	0.0262262	8	central nervous system neuron differentiation
GO:0032945	0.0266437	4	negative regulation of mononuclear cell proliferation
GO:0043200	0.0266437	4	response to amino acid
GO:0050672	0.0266437	4	negative regulation of lymphocyte proliferation
GO:0048610	0.0266694	16	cellular process involved in reproduction
GO:0048511	0.0268237	9	rhythmic process
GO:0016567	0.0268445	15	protein ubiquitination
GO:0072594	0.0271536	12	establishment of protein localization to organelle
GO:0032504	0.027269	20	multicellular organism reproduction
GO:0043408	0.027313	17	regulation of MAPK cascade
GO:0044708	0.0273813	14	single-organism behavior
GO:0045926	0.0276209	9	negative regulation of growth
GO:0046660	0.0276501	6	female sex differentiation
GO:0048588	0.0276501	6	developmental cell growth
GO:0032793	0.0281883	2	positive regulation of CREB transcription factor activity
GO:0033120	0.0281883	2	positive regulation of RNA splicing
GO:0048537	0.0281883	2	mucosal-associated lymphoid tissue development
GO:0050872	0.0281883	2	white fat cell differentiation
GO:0060218	0.0281883	2	hematopoietic stem cell differentiation
GO:0060396	0.0281883	2	growth hormone receptor signaling pathway
GO:0071378	0.0281883	2	cellular response to growth hormone stimulus
GO:0080111	0.0281883	2	DNA demethylation
GO:0034446	0.0283733	4	substrate adhesion-dependent cell spreading
GO:0007346	0.0284447	12	regulation of mitotic cell cycle
GO:0003401	0.0285512	3	axis elongation
GO:0010596	0.0285512	3	negative regulation of endothelial cell migration
GO:0021772	0.0285512	3	olfactory bulb development
GO:0030501	0.0285512	3	positive regulation of bone mineralization
GO:0032414	0.0285512	3	positive regulation of ion transmembrane transporter activity
GO:1901099	0.0285512	3	negative regulation of signal transduction in absence of ligand
GO:2001240	0.0285512	3	negative regulation of extrinsic apoptotic signaling pathway in absence of ligand
GO:0051896	0.0288142	6	regulation of protein kinase B signaling
GO:0031346	0.029265	9	positive regulation of cell projection organization
GO:0048515	0.0300102	6	spermatid differentiation
GO:0009880	0.0301682	4	embryonic pattern specification
GO:0030330	0.0301682	4	DNA damage response, signal transduction by p53 class mediator
GO:0030838	0.0301682	4	positive regulation of actin filament polymerization
GO:0070664	0.0301682	4	negative regulation of leukocyte proliferation
GO:0051347	0.0303402	14	positive regulation of transferase activity
GO:0080135	0.0308796	13	regulation of cellular response to stress
GO:0007040	0.0311022	3	lysosome organization
GO:0042462	0.0311022	3	eye photoreceptor cell development
GO:0045620	0.0311022	3	negative regulation of lymphocyte differentiation
GO:0051057	0.0311022	3	positive regulation of small GTPase mediated signal transduction
GO:0070169	0.0311022	3	positive regulation of biomineral tissue development
GO:0070229	0.0311022	3	negative regulation of lymphocyte apoptotic process
GO:0001704	0.0315083	5	formation of primary germ layer
GO:0001708	0.0315083	5	cell fate specification
GO:0090276	0.0316064	7	regulation of peptide hormone secretion
GO:0003151	0.0320288	4	outflow tract morphogenesis
GO:0003161	0.0328304	2	cardiac conduction system development
GO:0007413	0.0328304	2	axonal fasciculation
GO:0021520	0.0328304	2	spinal cord motor neuron cell fate specification
GO:0040037	0.0328304	2	negative regulation of fibroblast growth factor receptor signaling pathway
GO:0043090	0.0328304	2	amino acid import
GO:0046621	0.0328304	2	negative regulation of organ growth
GO:0048268	0.0328304	2	clathrin coat assembly
GO:0044765	0.0329944	72	single-organism transport
GO:0002065	0.0330188	5	columnar/cuboidal epithelial cell differentiation
GO:0022037	0.0330188	5	metencephalon development
GO:0021700	0.0336729	9	developmental maturation
GO:0002762	0.0337687	3	negative regulation of myeloid leukocyte differentiation
GO:0021988	0.0337687	3	olfactory lobe development
GO:0031572	0.0337687	3	G2 DNA damage checkpoint
GO:0051496	0.0337687	3	positive regulation of stress fiber assembly
GO:0060998	0.0337687	3	regulation of dendritic spine development
GO:0030879	0.0337916	6	mammary gland development
GO:0061458	0.0338058	10	reproductive system development
GO:0048639	0.0339552	4	positive regulation of developmental growth
GO:0006417	0.0346066	9	regulation of translation
GO:0008406	0.0347513	8	gonad development
GO:0044703	0.0353687	21	multi-organism reproductive process
GO:1902105	0.0355579	9	regulation of leukocyte differentiation
GO:0006886	0.0356132	20	intracellular protein transport
GO:0051403	0.0358018	8	stress-activated MAPK cascade
GO:0045744	0.0359477	4	negative regulation of G-protein coupled receptor protein signaling pathway
GO:0030282	0.036173	5	bone mineralization
GO:1900180	0.0361803	7	regulation of protein localization to nucleus
GO:0033043	0.0364226	21	regulation of organelle organization
GO:0007067	0.0364635	13	mitosis
GO:0000380	0.0365501	3	alternative mRNA splicing, via spliceosome
GO:0038032	0.0365501	3	termination of G-protein coupled receptor signaling pathway
GO:0048754	0.0368735	8	branching morphogenesis of an epithelial tube
GO:0048608	0.0373421	10	reproductive structure development
GO:0002791	0.0373885	7	regulation of peptide secretion
GO:0007369	0.0373885	7	gastrulation
GO:0030308	0.0373885	7	negative regulation of cell growth
GO:0001946	0.0377478	2	lymphangiogenesis
GO:0002068	0.0377478	2	glandular epithelial cell development
GO:0003309	0.0377478	2	type B pancreatic cell differentiation
GO:0006027	0.0377478	2	glycosaminoglycan catabolic process
GO:0014912	0.0377478	2	negative regulation of smooth muscle cell migration
GO:0030903	0.0377478	2	notochord development
GO:0032331	0.0377478	2	negative regulation of chondrocyte differentiation
GO:0034766	0.0377478	2	negative regulation of ion transmembrane transport
GO:0035455	0.0377478	2	response to interferon-alpha
GO:0035510	0.0377478	2	DNA dealkylation
GO:0060037	0.0377478	2	pharyngeal system development
GO:0071364	0.0377478	2	cellular response to epidermal growth factor stimulus
GO:2000300	0.0377478	2	regulation of synaptic vesicle exocytosis
GO:0000077	0.0378173	5	DNA damage checkpoint
GO:0007368	0.0378173	5	determination of left/right symmetry
GO:0090316	0.0378686	6	positive regulation of intracellular protein transport
GO:0006476	0.0380065	4	protein deacetylation
GO:0014033	0.0380065	4	neural crest cell differentiation
GO:0048814	0.0380065	4	regulation of dendrite morphogenesis
GO:0051050	0.0383946	20	positive regulation of transport
GO:0001822	0.0390813	8	kidney development
GO:0031098	0.0390813	8	stress-activated protein kinase signaling cascade
GO:0006937	0.0392943	6	regulation of muscle contraction
GO:0030837	0.0394453	3	negative regulation of actin filament polymerization
GO:0045599	0.0394453	3	negative regulation of fat cell differentiation
GO:0048013	0.0394453	3	ephrin receptor signaling pathway
GO:0048662	0.0394453	3	negative regulation of smooth muscle cell proliferation
GO:0061383	0.0394453	3	trabecula morphogenesis
GO:0090087	0.0398838	7	regulation of peptide transport
GO:0008543	0.0401315	4	fibroblast growth factor receptor signaling pathway
GO:0010955	0.0401315	4	negative regulation of protein processing
GO:0048641	0.0401315	4	regulation of skeletal muscle tissue development
GO:0061387	0.0401315	4	regulation of extent of cell growth
GO:0051650	0.0407537	6	establishment of vesicle localization
GO:0048661	0.0423229	4	positive regulation of smooth muscle cell proliferation
GO:0001709	0.0424533	3	cell fate determination
GO:0032233	0.0424533	3	positive regulation of actin filament bundle assembly
GO:0050771	0.0424533	3	negative regulation of axonogenesis
GO:2001021	0.0424533	3	negative regulation of response to DNA damage stimulus
GO:0030534	0.0424856	7	adult behavior
GO:0006301	0.0429259	2	postreplication repair
GO:0009214	0.0429259	2	cyclic nucleotide catabolic process
GO:0009950	0.0429259	2	dorsal/ventral axis specification
GO:0016339	0.0429259	2	calcium-dependent cell-cell adhesion
GO:0035855	0.0429259	2	megakaryocyte development
GO:0042403	0.0429259	2	thyroid hormone metabolic process
GO:0044319	0.0429259	2	wound healing, spreading of cells
GO:0051150	0.0429259	2	regulation of smooth muscle cell differentiation
GO:0055069	0.0429259	2	zinc ion homeostasis
GO:0060259	0.0429259	2	regulation of feeding behavior
GO:0060413	0.0429259	2	atrial septum morphogenesis
GO:0060416	0.0429259	2	response to growth hormone
GO:0060442	0.0429259	2	branching involved in prostate gland morphogenesis
GO:0071577	0.0429259	2	zinc ion transmembrane transport
GO:0090505	0.0429259	2	epiboly involved in wound healing
GO:1902043	0.0429259	2	positive regulation of extrinsic apoptotic signaling pathway via death domain receptors
GO:0046883	0.0437582	8	regulation of hormone secretion
GO:0033500	0.0437743	6	carbohydrate homeostasis
GO:0042593	0.0437743	6	glucose homeostasis
GO:0043085	0.0440034	25	positive regulation of catalytic activity
GO:0002183	0.0440606	1	cytoplasmic translational initiation
GO:0002528	0.0440606	1	regulation of vascular permeability involved in acute inflammatory response
GO:0002580	0.0440606	1	regulation of antigen processing and presentation of peptide or polysaccharide antigen via MHC class II
GO:0003290	0.0440606	1	atrial septum secundum morphogenesis
GO:0006154	0.0440606	1	adenosine catabolic process
GO:0007296	0.0440606	1	vitellogenesis
GO:0009744	0.0440606	1	response to sucrose
GO:0010751	0.0440606	1	negative regulation of nitric oxide mediated signal transduction
GO:0010752	0.0440606	1	regulation of cGMP-mediated signaling
GO:0010908	0.0440606	1	regulation of heparan sulfate proteoglycan biosynthetic process
GO:0010909	0.0440606	1	positive regulation of heparan sulfate proteoglycan biosynthetic process
GO:0010957	0.0440606	1	negative regulation of vitamin D biosynthetic process
GO:0010963	0.0440606	1	regulation of L-arginine import
GO:0010983	0.0440606	1	positive regulation of high-density lipoprotein particle clearance
GO:0014029	0.0440606	1	neural crest formation
GO:0019547	0.0440606	1	arginine catabolic process to ornithine
GO:0021836	0.0440606	1	chemorepulsion involved in postnatal olfactory bulb interneuron migration
GO:0030070	0.0440606	1	insulin processing
GO:0031022	0.0440606	1	nuclear migration along microfilament
GO:0031104	0.0440606	1	dendrite regeneration
GO:0032261	0.0440606	1	purine nucleotide salvage
GO:0032510	0.0440606	1	endosome to lysosome transport via multivesicular body sorting pathway
GO:0033278	0.0440606	1	cell proliferation in midbrain
GO:0033364	0.0440606	1	mast cell secretory granule organization
GO:0034250	0.0440606	1	positive regulation of cellular amide metabolic process
GO:0034285	0.0440606	1	response to disaccharide
GO:0035408	0.0440606	1	histone H3-T6 phosphorylation
GO:0035425	0.0440606	1	autocrine signaling
GO:0035552	0.0440606	1	oxidative single-stranded DNA demethylation
GO:0035583	0.0440606	1	sequestering of TGFbeta in extracellular matrix
GO:0035986	0.0440606	1	senescence-associated heterochromatin focus assembly
GO:0042323	0.0440606	1	negative regulation of circadian sleep/wake cycle, non-REM sleep
GO:0043103	0.0440606	1	hypoxanthine salvage
GO:0043201	0.0440606	1	response to leucine
GO:0043553	0.0440606	1	negative regulation of phosphatidylinositol 3-kinase activity
GO:0044334	0.0440606	1	canonical Wnt signaling pathway involved in positive regulation of epithelial to mesenchymal transition
GO:0044338	0.0440606	1	canonical Wnt signaling pathway involved in mesenchymal stem cell differentiation
GO:0044339	0.0440606	1	canonical Wnt signaling pathway involved in osteoblast differentiation
GO:0044343	0.0440606	1	canonical Wnt signaling pathway involved in regulation of type B pancreatic cell proliferation
GO:0045210	0.0440606	1	FasL biosynthetic process
GO:0045608	0.0440606	1	negative regulation of auditory receptor cell differentiation
GO:0045869	0.0440606	1	negative regulation of single stranded viral RNA replication via double stranded DNA intermediate
GO:0045875	0.0440606	1	negative regulation of sister chromatid cohesion
GO:0046103	0.0440606	1	inosine biosynthetic process
GO:0046110	0.0440606	1	xanthine metabolic process
GO:0046124	0.0440606	1	purine deoxyribonucleoside catabolic process
GO:0048822	0.0440606	1	enucleate erythrocyte development
GO:0050925	0.0440606	1	negative regulation of negative chemotaxis
GO:0051958	0.0440606	1	methotrexate transport
GO:0060032	0.0440606	1	notochord regression
GO:0060364	0.0440606	1	frontal suture morphogenesis
GO:0060633	0.0440606	1	negative regulation of transcription initiation from RNA polymerase II promoter
GO:0061386	0.0440606	1	closure of optic fissure
GO:0070256	0.0440606	1	negative regulation of mucus secretion
GO:0070843	0.0440606	1	misfolded protein transport
GO:0070844	0.0440606	1	polyubiquitinated protein transport
GO:0070845	0.0440606	1	polyubiquitinated misfolded protein transport
GO:0071233	0.0440606	1	cellular response to leucine
GO:0071673	0.0440606	1	positive regulation of smooth muscle cell chemotaxis
GO:0072061	0.0440606	1	inner medullary collecting duct development
GO:0090034	0.0440606	1	regulation of chaperone-mediated protein complex assembly
GO:0090035	0.0440606	1	positive regulation of chaperone-mediated protein complex assembly
GO:0090091	0.0440606	1	positive regulation of extracellular matrix disassembly
GO:1900225	0.0440606	1	regulation of NLRP3 inflammasome complex assembly
GO:1900409	0.0440606	1	positive regulation of cellular response to oxidative stress
GO:1900623	0.0440606	1	regulation of monocyte aggregation
GO:1900625	0.0440606	1	positive regulation of monocyte aggregation
GO:1901420	0.0440606	1	negative regulation of response to alcohol
GO:1901492	0.0440606	1	positive regulation of lymphangiogenesis
GO:1902003	0.0440606	1	regulation of beta-amyloid formation
GO:1902033	0.0440606	1	regulation of hematopoietic stem cell proliferation
GO:1902036	0.0440606	1	regulation of hematopoietic stem cell differentiation
GO:1902730	0.0440606	1	positive regulation of proteoglycan biosynthetic process
GO:2000074	0.0440606	1	regulation of type B pancreatic cell development
GO:2000078	0.0440606	1	positive regulation of type B pancreatic cell development
GO:2000079	0.0440606	1	regulation of canonical Wnt signaling pathway involved in controlling type B pancreatic cell proliferation
GO:2000507	0.0440606	1	positive regulation of energy homeostasis
GO:2000683	0.0440606	1	regulation of cellular response to X-ray
GO:2000978	0.0440606	1	negative regulation of forebrain neuron differentiation
GO:2001032	0.0440606	1	regulation of double-strand break repair via nonhomologous end joining
GO:2001288	0.0440606	1	positive regulation of caveolin-mediated endocytosis
GO:0018107	0.0445806	4	peptidyl-threonine phosphorylation
GO:0090257	0.0451949	7	regulation of muscle system process
GO:0050865	0.0452704	13	regulation of cell activation
GO:0045619	0.0453357	6	regulation of lymphocyte differentiation
GO:0050796	0.0453357	6	regulation of insulin secretion
GO:0051129	0.0453498	14	negative regulation of cellular component organization
GO:0002011	0.045573	3	morphogenesis of an epithelial sheet
GO:0016079	0.045573	3	synaptic vesicle exocytosis
GO:0021532	0.045573	3	neural tube patterning
GO:0023021	0.045573	3	termination of signal transduction
GO:0032411	0.045573	3	positive regulation of transporter activity
GO:0035601	0.0469045	4	protein deacylation
GO:0046634	0.0469045	4	regulation of alpha-beta T cell activation
GO:0043433	0.0469315	6	negative regulation of sequence-specific DNA binding transcription factor activity
GO:0001701	0.0470104	14	in utero embryonic development
GO:0048545	0.0474986	8	response to steroid hormone
GO:0002902	0.0483509	2	regulation of B cell apoptotic process
GO:0006376	0.0483509	2	mRNA splice site selection
GO:0021884	0.0483509	2	forebrain neuron development
GO:0033599	0.0483509	2	regulation of mammary gland epithelial cell proliferation
GO:0034763	0.0483509	2	negative regulation of transmembrane transport
GO:0035987	0.0483509	2	endodermal cell differentiation
GO:0045671	0.0483509	2	negative regulation of osteoclast differentiation
GO:0060026	0.0483509	2	convergent extension
GO:0061298	0.0483509	2	retina vasculature development in camera-type eye
GO:0072529	0.0483509	2	pyrimidine-containing compound catabolic process
GO:0090504	0.0483509	2	epiboly
GO:2000647	0.0483509	2	negative regulation of stem cell proliferation
GO:0070647	0.0483671	17	protein modification by small protein conjugation or removal
GO:0032386	0.0485187	12	regulation of intracellular transport
GO:0051017	0.0486358	5	actin filament bundle assembly
GO:0061572	0.0486358	5	actin filament bundle organization
GO:0030099	0.0487238	11	myeloid cell differentiation
GO:0014066	0.0492946	4	regulation of phosphatidylinositol 3-kinase signaling
GO:0090317	0.0492946	4	negative regulation of intracellular protein transport
GO:0043623	0.0494829	12	cellular protein complex assembly
GO:0044772	0.0505837	10	mitotic cell cycle phase transition
GO:0009855	0.0505988	5	determination of bilateral symmetry
GO:0031570	0.0505988	5	DNA integrity checkpoint
GO:0050773	0.0505988	5	regulation of dendrite development
GO:0051899	0.0505988	5	membrane depolarization
GO:0042060	0.051717	10	wound healing
GO:0032869	0.0519258	6	cellular response to insulin stimulus
GO:0010977	0.052142	3	negative regulation of neuron projection development
GO:0021517	0.052142	3	ventral spinal cord development
GO:0030521	0.052142	3	androgen receptor signaling pathway
GO:0045069	0.052142	3	regulation of viral genome replication
GO:0046626	0.052142	3	regulation of insulin receptor signaling pathway
GO:0061178	0.052142	3	regulation of insulin secretion involved in cellular response to glucose stimulus
GO:0044257	0.0524541	12	cellular protein catabolic process
GO:0009799	0.0526077	5	specification of symmetry
GO:0042476	0.0526077	5	odontogenesis
GO:0045995	0.0526077	5	regulation of embryonic development
GO:0018193	0.0526433	22	peptidyl-amino acid modification
GO:0030522	0.0539784	7	intracellular receptor signaling pathway
GO:0003283	0.0540092	2	atrial septum development
GO:0006901	0.0540092	2	vesicle coating
GO:0006929	0.0540092	2	substrate-dependent cell migration
GO:0014046	0.0540092	2	dopamine secretion
GO:0014059	0.0540092	2	regulation of dopamine secretion
GO:0032288	0.0540092	2	myelin assembly
GO:0043267	0.0540092	2	negative regulation of potassium ion transport
GO:0043586	0.0540092	2	tongue development
GO:0050919	0.0540092	2	negative chemotaxis
GO:0060972	0.0540092	2	left/right pattern formation
GO:0072148	0.0540092	2	epithelial cell fate commitment
GO:0097178	0.0540092	2	ruffle assembly
GO:0018210	0.0542725	4	peptidyl-threonine modification
GO:0042770	0.0542725	4	signal transduction in response to DNA damage
GO:0071396	0.0545541	9	cellular response to lipid
GO:0046649	0.0550281	16	lymphocyte activation
GO:1902532	0.0551247	11	negative regulation of intracellular signal transduction
GO:0035136	0.0555884	3	forelimb morphogenesis
GO:0048521	0.0555884	3	negative regulation of behavior
GO:0060996	0.0555884	3	dendritic spine development
GO:1901888	0.0555884	3	regulation of cell junction assembly
GO:0016192	0.0557777	26	vesicle-mediated transport
GO:0044770	0.0564187	10	cell cycle phase transition
GO:0002761	0.0567633	5	regulation of myeloid leukocyte differentiation
GO:0051168	0.0567633	5	nuclear export
GO:0031099	0.0568597	4	regeneration
GO:0032147	0.0570193	8	activation of protein kinase activity
GO:0007050	0.0572326	6	cell cycle arrest
GO:0008016	0.0572326	6	regulation of heart contraction
GO:0010564	0.0584947	13	regulation of cell cycle process
GO:0043491	0.0590713	6	protein kinase B signaling
GO:0007628	0.0591406	3	adult walking behavior
GO:0014015	0.0591406	3	positive regulation of gliogenesis
GO:0007156	0.0595122	4	homophilic cell adhesion
GO:0007569	0.0595122	4	cell aging
GO:0007589	0.0595122	4	body fluid secretion
GO:0051952	0.0595122	4	regulation of amine transport
GO:0061053	0.0595122	4	somite development
GO:0032844	0.0596905	11	regulation of homeostatic process
GO:0030163	0.0597282	17	protein catabolic process
GO:0006998	0.0598877	2	nuclear envelope organization
GO:0030224	0.0598877	2	monocyte differentiation
GO:0032862	0.0598877	2	activation of Rho GTPase activity
GO:0043044	0.0598877	2	ATP-dependent chromatin remodeling
GO:0071391	0.0598877	2	cellular response to estrogen stimulus
GO:0080134	0.0612211	22	regulation of response to stress
GO:0051301	0.0619091	21	cell division
GO:0021549	0.0622294	4	cerebellum development
GO:0070227	0.0622294	4	lymphocyte apoptotic process
GO:0019079	0.0627969	3	viral genome replication
GO:0030850	0.0627969	3	prostate gland development
GO:0032104	0.0627969	3	regulation of response to extracellular stimulus
GO:0032107	0.0627969	3	regulation of response to nutrient levels
GO:0042461	0.0627969	3	photoreceptor cell development
GO:0043535	0.0627969	3	regulation of blood vessel endothelial cell migration
GO:0060324	0.0627969	3	face development
GO:0051223	0.0632251	12	regulation of protein transport
GO:0042391	0.063274	11	regulation of membrane potential
GO:0007281	0.0637612	7	germ cell development
GO:0070201	0.0637905	13	regulation of establishment of protein localization
GO:0048193	0.0647969	6	Golgi vesicle transport
GO:0017148	0.0650111	4	negative regulation of translation
GO:0032321	0.0650111	4	positive regulation of Rho GTPase activity
GO:0051234	0.0653347	89	establishment of localization
GO:0001543	0.0653593	1	ovarian follicle rupture
GO:0001757	0.0653593	1	somite specification
GO:0002154	0.0653593	1	thyroid hormone mediated signaling pathway
GO:0002339	0.0653593	1	B cell selection
GO:0003273	0.0653593	1	cell migration involved in endocardial cushion formation
GO:0003285	0.0653593	1	septum secundum development
GO:0003406	0.0653593	1	retinal pigment epithelium development
GO:0006382	0.0653593	1	adenosine to inosine editing
GO:0006982	0.0653593	1	response to lipid hydroperoxide
GO:0007084	0.0653593	1	mitotic nuclear envelope reassembly
GO:0007161	0.0653593	1	calcium-independent cell-matrix adhesion
GO:0010421	0.0653593	1	hydrogen peroxide-mediated programmed cell death
GO:0010749	0.0653593	1	regulation of nitric oxide mediated signal transduction
GO:0010958	0.0653593	1	regulation of amino acid import
GO:0010982	0.0653593	1	regulation of high-density lipoprotein particle clearance
GO:0010986	0.0653593	1	positive regulation of lipoprotein particle clearance
GO:0021754	0.0653593	1	facial nucleus development
GO:0021775	0.0653593	1	smoothened signaling pathway involved in ventral spinal cord interneuron specification
GO:0021776	0.0653593	1	smoothened signaling pathway involved in spinal cord motor neuron cell fate specification
GO:0021823	0.0653593	1	cerebral cortex tangential migration using cell-cell interactions
GO:0021827	0.0653593	1	postnatal olfactory bulb interneuron migration
GO:0021902	0.0653593	1	commitment of neuronal cell to specific neuron type in forebrain
GO:0021912	0.0653593	1	regulation of transcription from RNA polymerase II promoter involved in spinal cord motor neuron fate specification
GO:0031468	0.0653593	1	nuclear envelope reassembly
GO:0032289	0.0653593	1	central nervous system myelin formation
GO:0032509	0.0653593	1	endosome transport via multivesicular body sorting pathway
GO:0033031	0.0653593	1	positive regulation of neutrophil apoptotic process
GO:0035093	0.0653593	1	spermatogenesis, exchange of chromosomal proteins
GO:0035385	0.0653593	1	Roundabout signaling pathway
GO:0035511	0.0653593	1	oxidative DNA demethylation
GO:0035519	0.0653593	1	protein K29-linked ubiquitination
GO:0035799	0.0653593	1	ureter maturation
GO:0035881	0.0653593	1	amacrine cell differentiation
GO:0038026	0.0653593	1	reelin-mediated signaling pathway
GO:0042078	0.0653593	1	germ-line stem cell division
GO:0042668	0.0653593	1	auditory receptor cell fate determination
GO:0042762	0.0653593	1	regulation of sulfur metabolic process
GO:0042989	0.0653593	1	sequestering of actin monomers
GO:0043091	0.0653593	1	L-arginine import
GO:0043096	0.0653593	1	purine nucleobase salvage
GO:0043173	0.0653593	1	nucleotide salvage
GO:0043402	0.0653593	1	glucocorticoid mediated signaling pathway
GO:0044546	0.0653593	1	NLRP3 inflammasome complex assembly
GO:0045091	0.0653593	1	regulation of single stranded viral RNA replication via double stranded DNA intermediate
GO:0045163	0.0653593	1	clustering of voltage-gated potassium channels
GO:0045196	0.0653593	1	establishment or maintenance of neuroblast polarity
GO:0045200	0.0653593	1	establishment of neuroblast polarity
GO:0046061	0.0653593	1	dATP catabolic process
GO:0046100	0.0653593	1	hypoxanthine metabolic process
GO:0046101	0.0653593	1	hypoxanthine biosynthetic process
GO:0046102	0.0653593	1	inosine metabolic process
GO:0046122	0.0653593	1	purine deoxyribonucleoside metabolic process
GO:0046137	0.0653593	1	negative regulation of vitamin metabolic process
GO:0048133	0.0653593	1	male germ-line stem cell division
GO:0048799	0.0653593	1	organ maturation
GO:0050861	0.0653593	1	positive regulation of B cell receptor signaling pathway
GO:0050882	0.0653593	1	voluntary musculoskeletal movement
GO:0051176	0.0653593	1	positive regulation of sulfur metabolic process
GO:0055059	0.0653593	1	asymmetric neuroblast division
GO:0060167	0.0653593	1	regulation of adenosine receptor signaling pathway
GO:0060399	0.0653593	1	positive regulation of growth hormone receptor signaling pathway
GO:0060447	0.0653593	1	bud outgrowth involved in lung branching
GO:0061304	0.0653593	1	retinal blood vessel morphogenesis
GO:0070318	0.0653593	1	positive regulation of G0 to G1 transition
GO:0070366	0.0653593	1	regulation of hepatocyte differentiation
GO:0070444	0.0653593	1	oligodendrocyte progenitor proliferation
GO:0070445	0.0653593	1	regulation of oligodendrocyte progenitor proliferation
GO:0070649	0.0653593	1	formin-nucleated actin cable assembly
GO:0070777	0.0653593	1	D-aspartate transport
GO:0070779	0.0653593	1	D-aspartate import
GO:0071288	0.0653593	1	cellular response to mercury ion
GO:0071671	0.0653593	1	regulation of smooth muscle cell chemotaxis
GO:0071877	0.0653593	1	regulation of adrenergic receptor signaling pathway
GO:0090085	0.0653593	1	regulation of protein deubiquitination
GO:0090154	0.0653593	1	positive regulation of sphingolipid biosynthetic process
GO:0090219	0.0653593	1	negative regulation of lipid kinase activity
GO:0090467	0.0653593	1	arginine import
GO:0097106	0.0653593	1	postsynaptic density organization
GO:0097107	0.0653593	1	postsynaptic density assembly
GO:0097468	0.0653593	1	programmed cell death in response to reactive oxygen species
GO:0097477	0.0653593	1	lateral motor column neuron migration
GO:1900108	0.0653593	1	negative regulation of nodal signaling pathway
GO:1901142	0.0653593	1	insulin metabolic process
GO:1901298	0.0653593	1	regulation of hydrogen peroxide-mediated programmed cell death
GO:1901490	0.0653593	1	regulation of lymphangiogenesis
GO:1901725	0.0653593	1	regulation of histone deacetylase activity
GO:1901727	0.0653593	1	positive regulation of histone deacetylase activity
GO:1902023	0.0653593	1	L-arginine transport
GO:1990164	0.0653593	1	histone H2A phosphorylation
GO:2000040	0.0653593	1	regulation of planar cell polarity pathway involved in axis elongation
GO:2000041	0.0653593	1	negative regulation of planar cell polarity pathway involved in axis elongation
GO:2000054	0.0653593	1	negative regulation of Wnt signaling pathway involved in dorsal/ventral axis specification
GO:2000143	0.0653593	1	negative regulation of DNA-templated transcription, initiation
GO:2000253	0.0653593	1	positive regulation of feeding behavior
GO:2000301	0.0653593	1	negative regulation of synaptic vesicle exocytosis
GO:2000304	0.0653593	1	positive regulation of ceramide biosynthetic process
GO:2000347	0.0653593	1	positive regulation of hepatocyte proliferation
GO:2000650	0.0653593	1	negative regulation of sodium ion transmembrane transporter activity
GO:2000676	0.0653593	1	positive regulation of type B pancreatic cell apoptotic process
GO:2000774	0.0653593	1	positive regulation of cellular senescence
GO:2000969	0.0653593	1	positive regulation of alpha-amino-3-hydroxy-5-methyl-4-isoxazole propionate selective glutamate receptor activity
GO:2000974	0.0653593	1	negative regulation of pro-B cell differentiation
GO:2001038	0.0653593	1	regulation of cellular response to drug
GO:2001286	0.0653593	1	regulation of caveolin-mediated endocytosis
GO:0006275	0.0656247	5	regulation of DNA replication
GO:0072331	0.0656247	5	signal transduction by p53 class mediator
GO:0002504	0.065974	2	antigen processing and presentation of peptide or polysaccharide antigen via MHC class II
GO:0006071	0.065974	2	glycerol metabolic process
GO:0031290	0.065974	2	retinal ganglion cell axon guidance
GO:0034260	0.065974	2	negative regulation of GTPase activity
GO:1901797	0.065974	2	negative regulation of signal transduction by p53 class mediator
GO:0022607	0.0665447	42	cellular component assembly
GO:0001754	0.0665556	3	eye photoreceptor cell differentiation
GO:0006513	0.0665556	3	protein monoubiquitination
GO:2000107	0.0665556	3	negative regulation of leukocyte apoptotic process
GO:0030098	0.0666441	10	lymphocyte differentiation
GO:0045321	0.0676812	18	leukocyte activation
GO:0007416	0.0678567	4	synapse assembly
GO:0045766	0.0679541	5	positive regulation of angiogenesis
GO:0046545	0.0679541	5	development of primary female sexual characteristics
GO:0007160	0.0687888	6	cell-matrix adhesion
GO:0061061	0.069769	15	muscle structure development
GO:0046631	0.0703291	5	alpha-beta T cell activation
GO:0090066	0.0703426	12	regulation of anatomical structure size
GO:0010717	0.0704147	3	regulation of epithelial to mesenchymal transition
GO:0048701	0.0704147	3	embryonic cranial skeleton morphogenesis
GO:0034728	0.0707658	4	nucleosome organization
GO:0042475	0.0707658	4	odontogenesis of dentin-containing tooth
GO:0050868	0.0707658	4	negative regulation of T cell activation
GO:0071214	0.0708372	6	cellular response to abiotic stimulus
GO:0045927	0.0708444	7	positive regulation of growth
GO:0001945	0.0722559	2	lymph vessel development
GO:0010771	0.0722559	2	negative regulation of cell morphogenesis involved in differentiation
GO:0030325	0.0722559	2	adrenal gland development
GO:0034113	0.0722559	2	heterotypic cell-cell adhesion
GO:0045010	0.0722559	2	actin nucleation
GO:0045822	0.0722559	2	negative regulation of heart contraction
GO:0045932	0.0722559	2	negative regulation of muscle contraction
GO:0060602	0.0722559	2	branch elongation of an epithelium
GO:0061001	0.0722559	2	regulation of dendritic spine morphogenesis
GO:1902230	0.0722559	2	negative regulation of intrinsic apoptotic signaling pathway in response to DNA damage
GO:2001222	0.0722559	2	regulation of neuron migration
GO:0030307	0.0727492	5	positive regulation of cell growth
GO:0006260	0.0728611	9	DNA replication
GO:0048638	0.0729203	6	regulation of developmental growth
GO:0001775	0.0736559	20	cell activation
GO:0048145	0.073738	4	regulation of fibroblast proliferation
GO:0032272	0.0743724	3	negative regulation of protein polymerization
GO:0042308	0.0743724	3	negative regulation of protein import into nucleus
GO:0007498	0.0752145	5	mesoderm development
GO:0007612	0.0752145	5	learning
GO:0071824	0.0752145	5	protein-DNA complex subunit organization
GO:0009611	0.0762091	21	response to wounding
GO:0035050	0.0767725	4	embryonic heart tube development
GO:0035966	0.0767725	4	response to topologically incorrect protein
GO:0030198	0.078378	7	extracellular matrix organization
GO:0060326	0.078378	7	cell chemotaxis
GO:0006367	0.0784267	3	transcription initiation from RNA polymerase II promoter
GO:0010770	0.0784267	3	positive regulation of cell morphogenesis involved in differentiation
GO:0019935	0.0784267	3	cyclic-nucleotide-mediated signaling
GO:2001239	0.0784267	3	regulation of extrinsic apoptotic signaling pathway in absence of ligand
GO:0001783	0.0787216	2	B cell apoptotic process
GO:0001829	0.0787216	2	trophectodermal cell differentiation
GO:0030517	0.0787216	2	negative regulation of axon extension
GO:0043114	0.0787216	2	regulation of vascular permeability
GO:0045022	0.0787216	2	early endosome to late endosome transport
GO:0046636	0.0787216	2	negative regulation of alpha-beta T cell activation
GO:0050000	0.0787216	2	chromosome localization
GO:0051303	0.0787216	2	establishment of chromosome localization
GO:0060317	0.0787216	2	cardiac epithelial to mesenchymal transition
GO:0070242	0.0787216	2	thymocyte apoptotic process
GO:0070830	0.0787216	2	tight junction assembly
GO:1901532	0.0787216	2	regulation of hematopoietic progenitor cell differentiation
GO:0065003	0.0796232	29	macromolecular complex assembly
GO:0015837	0.0798689	4	amine transport
GO:0048144	0.0798689	4	fibroblast proliferation
GO:0031669	0.0802795	5	cellular response to nutrient levels
GO:0031667	0.0803317	7	response to nutrient levels
GO:0043062	0.0803317	7	extracellular structure organization
GO:0043087	0.0819601	12	regulation of GTPase activity
GO:0035023	0.0823135	7	regulation of Rho protein signal transduction
GO:0006892	0.0825756	3	post-Golgi vesicle-mediated transport
GO:0045776	0.0825756	3	negative regulation of blood pressure
GO:0070988	0.0825756	3	demethylation
GO:0071897	0.0825756	3	DNA biosynthetic process
GO:0051053	0.0830265	4	negative regulation of DNA metabolic process
GO:0033124	0.0846966	12	regulation of GTP catabolic process
GO:0006026	0.0853601	2	aminoglycan catabolic process
GO:0010165	0.0853601	2	response to X-ray
GO:0019400	0.0853601	2	alditol metabolic process
GO:0021904	0.0853601	2	dorsal/ventral neural tube patterning
GO:0032925	0.0853601	2	regulation of activin receptor signaling pathway
GO:0050685	0.0853601	2	positive regulation of mRNA processing
GO:0050927	0.0853601	2	positive regulation of positive chemotaxis
GO:0070233	0.0853601	2	negative regulation of T cell apoptotic process
GO:0051052	0.085814	9	regulation of DNA metabolic process
GO:0002636	0.0861847	1	positive regulation of germinal center formation
GO:0002669	0.0861847	1	positive regulation of T cell anergy
GO:0002913	0.0861847	1	positive regulation of lymphocyte anergy
GO:0003150	0.0861847	1	muscular septum morphogenesis
GO:0003164	0.0861847	1	His-Purkinje system development
GO:0003166	0.0861847	1	bundle of His development
GO:0003289	0.0861847	1	atrial septum primum morphogenesis
GO:0003402	0.0861847	1	planar cell polarity pathway involved in axis elongation
GO:0006933	0.0861847	1	negative regulation of cell adhesion involved in substrate-bound cell migration
GO:0007258	0.0861847	1	JUN phosphorylation
GO:0007386	0.0861847	1	compartment pattern specification
GO:0008228	0.0861847	1	opsonization
GO:0010499	0.0861847	1	proteasomal ubiquitin-independent protein catabolic process
GO:0010748	0.0861847	1	negative regulation of plasma membrane long-chain fatty acid transport
GO:0010766	0.0861847	1	negative regulation of sodium ion transport
GO:0016080	0.0861847	1	synaptic vesicle targeting
GO:0016576	0.0861847	1	histone dephosphorylation
GO:0021913	0.0861847	1	regulation of transcription from RNA polymerase II promoter involved in ventral spinal cord interneuron specification
GO:0021938	0.0861847	1	smoothened signaling pathway involved in regulation of cerebellar granule cell precursor cell proliferation
GO:0030205	0.0861847	1	dermatan sulfate metabolic process
GO:0030538	0.0861847	1	embryonic genitalia morphogenesis
GO:0032808	0.0861847	1	lacrimal gland development
GO:0033029	0.0861847	1	regulation of neutrophil apoptotic process
GO:0034626	0.0861847	1	fatty acid elongation, polyunsaturated fatty acid
GO:0035562	0.0861847	1	negative regulation of chromatin binding
GO:0039692	0.0861847	1	single stranded viral RNA replication via double stranded DNA intermediate
GO:0039694	0.0861847	1	viral RNA genome replication
GO:0039703	0.0861847	1	RNA replication
GO:0040038	0.0861847	1	polar body extrusion after meiotic divisions
GO:0042660	0.0861847	1	positive regulation of cell fate specification
GO:0042997	0.0861847	1	negative regulation of Golgi to plasma membrane protein transport
GO:0043415	0.0861847	1	positive regulation of skeletal muscle tissue regeneration
GO:0043652	0.0861847	1	engulfment of apoptotic cell
GO:0045162	0.0861847	1	clustering of voltage-gated sodium channels
GO:0045602	0.0861847	1	negative regulation of endothelial cell differentiation
GO:0045607	0.0861847	1	regulation of auditory receptor cell differentiation
GO:0045657	0.0861847	1	positive regulation of monocyte differentiation
GO:0046121	0.0861847	1	deoxyribonucleoside catabolic process
GO:0048625	0.0861847	1	myoblast fate commitment
GO:0050923	0.0861847	1	regulation of negative chemotaxis
GO:0051295	0.0861847	1	establishment of meiotic spindle localization
GO:0051541	0.0861847	1	elastin metabolic process
GO:0060332	0.0861847	1	positive regulation of response to interferon-gamma
GO:0060335	0.0861847	1	positive regulation of interferon-gamma-mediated signaling pathway
GO:0060398	0.0861847	1	regulation of growth hormone receptor signaling pathway
GO:0060591	0.0861847	1	chondroblast differentiation
GO:0060594	0.0861847	1	mammary gland specification
GO:0060613	0.0861847	1	fat pad development
GO:0060753	0.0861847	1	regulation of mast cell chemotaxis
GO:0060754	0.0861847	1	positive regulation of mast cell chemotaxis
GO:0061030	0.0861847	1	epithelial cell differentiation involved in mammary gland alveolus development
GO:0070487	0.0861847	1	monocyte aggregation
GO:0070571	0.0861847	1	negative regulation of neuron projection regeneration
GO:0070863	0.0861847	1	positive regulation of protein exit from endoplasmic reticulum
GO:0071205	0.0861847	1	protein localization to juxtaparanode region of axon
GO:0071504	0.0861847	1	cellular response to heparin
GO:0071578	0.0861847	1	zinc ion transmembrane import
GO:0071692	0.0861847	1	protein localization to extracellular region
GO:0071694	0.0861847	1	maintenance of protein location in extracellular region
GO:0071921	0.0861847	1	cohesin localization to chromatin
GO:0071922	0.0861847	1	regulation of cohesin localization to chromatin
GO:0072513	0.0861847	1	positive regulation of secondary heart field cardioblast proliferation
GO:0090153	0.0861847	1	regulation of sphingolipid biosynthetic process
GO:0090245	0.0861847	1	axis elongation involved in somitogenesis
GO:0097119	0.0861847	1	postsynaptic density protein 95 clustering
GO:0097210	0.0861847	1	response to gonadotropin-releasing hormone
GO:0097211	0.0861847	1	cellular response to gonadotropin-releasing hormone
GO:0097475	0.0861847	1	motor neuron migration
GO:0097476	0.0861847	1	spinal cord motor neuron migration
GO:1901017	0.0861847	1	negative regulation of potassium ion transmembrane transporter activity
GO:1901224	0.0861847	1	positive regulation of NIK/NF-kappaB signaling
GO:1901380	0.0861847	1	negative regulation of potassium ion transmembrane transport
GO:2000053	0.0861847	1	regulation of Wnt signaling pathway involved in dorsal/ventral axis specification
GO:2000172	0.0861847	1	regulation of branching morphogenesis of a nerve
GO:2000303	0.0861847	1	regulation of ceramide biosynthetic process
GO:2000977	0.0861847	1	regulation of forebrain neuron differentiation
GO:2001023	0.0861847	1	regulation of response to drug
GO:0033143	0.0868169	3	regulation of intracellular steroid hormone receptor signaling pathway
GO:0046635	0.0868169	3	positive regulation of alpha-beta T cell activation
GO:0033554	0.0877662	31	cellular response to stress
GO:0006810	0.0880017	86	transport
GO:0009791	0.0882095	5	post-embryonic development
GO:0001824	0.0895227	4	blastocyst development
GO:0002521	0.0908265	13	leukocyte differentiation
GO:0008593	0.0911485	3	regulation of Notch signaling pathway
GO:0030516	0.0911485	3	regulation of axon extension
GO:0042177	0.0911485	3	negative regulation of protein catabolic process
GO:0051492	0.0911485	3	regulation of stress fiber assembly
GO:0070231	0.0911485	3	T cell apoptotic process
GO:1900076	0.0911485	3	regulation of cellular response to insulin stimulus
GO:0001738	0.0921603	2	morphogenesis of a polarized epithelium
GO:0002832	0.0921603	2	negative regulation of response to biotic stimulus
GO:0016572	0.0921603	2	histone phosphorylation
GO:0030511	0.0921603	2	positive regulation of transforming growth factor beta receptor signaling pathway
GO:0033081	0.0921603	2	regulation of T cell differentiation in thymus
GO:0033144	0.0921603	2	negative regulation of intracellular steroid hormone receptor signaling pathway
GO:0050926	0.0921603	2	regulation of positive chemotaxis
GO:0060343	0.0921603	2	trabecula formation
GO:0060612	0.0921603	2	adipose tissue development
GO:0060795	0.0921603	2	cell fate commitment involved in formation of primary germ layer
GO:0031333	0.0928598	4	negative regulation of protein complex assembly
GO:0033077	0.0928598	4	T cell differentiation in thymus
GO:0031214	0.0937146	5	biomineral tissue development
GO:0051336	0.0940268	25	regulation of hydrolase activity
GO:0001676	0.0955682	3	long-chain fatty acid metabolic process
GO:0021515	0.0955682	3	cell differentiation in spinal cord
GO:0051056	0.0962091	12	regulation of small GTPase mediated signal transduction
GO:0007568	0.0965318	5	aging
GO:0016202	0.0965318	5	regulation of striated muscle tissue development
GO:0032319	0.0965318	5	regulation of Rho GTPase activity
GO:0042326	0.097117	10	negative regulation of phosphorylation
GO:0032868	0.0981116	6	response to insulin
GO:0051051	0.0985764	11	negative regulation of transport
GO:0002066	0.0991118	2	columnar/cuboidal epithelial cell development
GO:0007143	0.0991118	2	female meiosis
GO:0008045	0.0991118	2	motor neuron axon guidance
GO:0045879	0.0991118	2	negative regulation of smoothened signaling pathway
GO:0050922	0.0991118	2	negative regulation of chemotaxis
GO:0051293	0.0991118	2	establishment of spindle localization
GO:0043409	0.0993916	5	negative regulation of MAPK cascade
GO:2001020	0.0993916	5	regulation of response to DNA damage stimulus
GO:0007292	0.0997086	4	female gamete generation
GO:0060491	0.0997086	4	regulation of cell projection assembly
GO:0051591	0.100074	3	response to cAMP
GO:0097306	0.100074	3	cellular response to alcohol
GO:0007264	0.100244	14	small GTPase mediated signal transduction
GO:0050808	0.100605	6	synapse organization
GO:0048634	0.102294	5	regulation of muscle organ development
GO:0051648	0.102294	5	vesicle localization
GO:1901861	0.102294	5	regulation of muscle tissue development
GO:0044085	0.102374	44	cellular component biogenesis
GO:0007254	0.103132	6	JNK cascade
GO:0045666	0.103219	4	positive regulation of neuron differentiation
GO:0009057	0.104335	21	macromolecule catabolic process
GO:0032092	0.104663	3	positive regulation of protein binding
GO:0032890	0.104663	3	regulation of organic acid transport
GO:0046823	0.104663	3	negative regulation of nucleocytoplasmic transport
GO:0006396	0.105665	17	RNA processing
GO:0003209	0.106205	2	cardiac atrium morphogenesis
GO:0007029	0.106205	2	endoplasmic reticulum organization
GO:0009112	0.106205	2	nucleobase metabolic process
GO:0018149	0.106205	2	peptide cross-linking
GO:0031102	0.106205	2	neuron projection regeneration
GO:0035162	0.106205	2	embryonic hemopoiesis
GO:0046627	0.106205	2	negative regulation of insulin receptor signaling pathway
GO:0048147	0.106205	2	negative regulation of fibroblast proliferation
GO:0070534	0.106205	2	protein K63-linked ubiquitination
GO:0000087	0.106547	1	mitotic M phase
GO:0002043	0.106547	1	blood vessel endothelial cell proliferation involved in sprouting angiogenesis
GO:0002246	0.106547	1	wound healing involved in inflammatory response
GO:0002249	0.106547	1	lymphocyte anergy
GO:0002468	0.106547	1	dendritic cell antigen processing and presentation
GO:0002604	0.106547	1	regulation of dendritic cell antigen processing and presentation
GO:0002667	0.106547	1	regulation of T cell anergy
GO:0002870	0.106547	1	T cell anergy
GO:0002911	0.106547	1	regulation of lymphocyte anergy
GO:0003278	0.106547	1	apoptotic process involved in heart morphogenesis
GO:0003284	0.106547	1	septum primum development
GO:0006477	0.106547	1	protein sulfation
GO:0007418	0.106547	1	ventral midline development
GO:0009217	0.106547	1	purine deoxyribonucleoside triphosphate catabolic process
GO:0010519	0.106547	1	negative regulation of phospholipase activity
GO:0010713	0.106547	1	negative regulation of collagen metabolic process
GO:0010757	0.106547	1	negative regulation of plasminogen activation
GO:0015884	0.106547	1	folic acid transport
GO:0015886	0.106547	1	heme transport
GO:0016553	0.106547	1	base conversion or substitution editing
GO:0021523	0.106547	1	somatic motor neuron differentiation
GO:0021631	0.106547	1	optic nerve morphogenesis
GO:0021778	0.106547	1	oligodendrocyte cell fate specification
GO:0021779	0.106547	1	oligodendrocyte cell fate commitment
GO:0021780	0.106547	1	glial cell fate specification
GO:0021860	0.106547	1	pyramidal neuron development
GO:0021910	0.106547	1	smoothened signaling pathway involved in ventral spinal cord patterning
GO:0032020	0.106547	1	ISG15-protein conjugation
GO:0032119	0.106547	1	sequestering of zinc ion
GO:0032418	0.106547	1	lysosome localization
GO:0032482	0.106547	1	Rab protein signal transduction
GO:0032966	0.106547	1	negative regulation of collagen biosynthetic process
GO:0033601	0.106547	1	positive regulation of mammary gland epithelial cell proliferation
GO:0033603	0.106547	1	positive regulation of dopamine secretion
GO:0034238	0.106547	1	macrophage fusion
GO:0035426	0.106547	1	extracellular matrix-cell signaling
GO:0036120	0.106547	1	cellular response to platelet-derived growth factor stimulus
GO:0038033	0.106547	1	positive regulation of endothelial cell chemotaxis by VEGF-activated vascular endothelial growth factor receptor signaling pathway
GO:0042701	0.106547	1	progesterone secretion
GO:0042769	0.106547	1	DNA damage response, detection of DNA damage
GO:0042940	0.106547	1	D-amino acid transport
GO:0043101	0.106547	1	purine-containing compound salvage
GO:0043570	0.106547	1	maintenance of DNA repeat elements
GO:0044033	0.106547	1	multi-organism metabolic process
GO:0044340	0.106547	1	canonical Wnt signaling pathway involved in regulation of cell proliferation
GO:0044387	0.106547	1	negative regulation of protein kinase activity by regulation of protein phosphorylation
GO:0045743	0.106547	1	positive regulation of fibroblast growth factor receptor signaling pathway
GO:0048619	0.106547	1	embryonic hindgut morphogenesis
GO:0048842	0.106547	1	positive regulation of axon extension involved in axon guidance
GO:0060287	0.106547	1	epithelial cilium movement involved in determination of left/right asymmetry
GO:0060452	0.106547	1	positive regulation of cardiac muscle contraction
GO:0060750	0.106547	1	epithelial cell proliferation involved in mammary gland duct elongation
GO:0060763	0.106547	1	mammary duct terminal end bud growth
GO:0060912	0.106547	1	cardiac cell fate specification
GO:0061088	0.106547	1	regulation of sequestering of zinc ion
GO:0070099	0.106547	1	regulation of chemokine-mediated signaling pathway
GO:0070100	0.106547	1	negative regulation of chemokine-mediated signaling pathway
GO:0070236	0.106547	1	negative regulation of activation-induced cell death of T cells
GO:0070257	0.106547	1	positive regulation of mucus secretion
GO:0070861	0.106547	1	regulation of protein exit from endoplasmic reticulum
GO:0071218	0.106547	1	cellular response to misfolded protein
GO:0071447	0.106547	1	cellular response to hydroperoxide
GO:0071503	0.106547	1	response to heparin
GO:0071557	0.106547	1	histone H3-K27 demethylation
GO:0071670	0.106547	1	smooth muscle cell chemotaxis
GO:0072044	0.106547	1	collecting duct development
GO:0090042	0.106547	1	tubulin deacetylation
GO:0090286	0.106547	1	cytoskeletal anchoring at nuclear membrane
GO:0090343	0.106547	1	positive regulation of cell aging
GO:0097114	0.106547	1	N-methyl-D-aspartate receptor clustering
GO:1900107	0.106547	1	regulation of nodal signaling pathway
GO:1900273	0.106547	1	positive regulation of long-term synaptic potentiation
GO:1901018	0.106547	1	positive regulation of potassium ion transmembrane transporter activity
GO:2000271	0.106547	1	positive regulation of fibroblast apoptotic process
GO:2000973	0.106547	1	regulation of pro-B cell differentiation
GO:0001570	0.106785	4	vasculogenesis
GO:0030518	0.106785	4	intracellular steroid hormone receptor signaling pathway
GO:0032387	0.106785	4	negative regulation of intracellular transport
GO:0043473	0.106785	4	pigmentation
GO:0046824	0.106785	4	positive regulation of nucleocytoplasmic transport
GO:0033993	0.108188	13	response to lipid
GO:0014706	0.108508	11	striated muscle tissue development
GO:0001947	0.109334	3	heart looping
GO:0014032	0.109334	3	neural crest cell development
GO:0060322	0.109334	3	head development
GO:0070228	0.109334	3	regulation of lymphocyte apoptotic process
GO:0044744	0.110406	4	protein targeting to nucleus
GO:0051153	0.110406	4	regulation of striated muscle cell differentiation
GO:0006974	0.110818	17	cellular response to DNA damage stimulus
GO:0032872	0.11091	6	regulation of stress-activated MAPK cascade
GO:0070302	0.11091	6	regulation of stress-activated protein kinase signaling cascade
GO:0003008	0.11271	31	system process
GO:1901342	0.112964	7	regulation of vasculature development
GO:0007212	0.113429	2	dopamine receptor signaling pathway
GO:0010611	0.113429	2	regulation of cardiac muscle hypertrophy
GO:0014743	0.113429	2	regulation of muscle hypertrophy
GO:0015872	0.113429	2	dopamine transport
GO:0032856	0.113429	2	activation of Ras GTPase activity
GO:0045773	0.113429	2	positive regulation of axon extension
GO:0046579	0.113429	2	positive regulation of Ras protein signal transduction
GO:0060997	0.113429	2	dendritic spine morphogenesis
GO:0019932	0.113568	6	second-messenger-mediated signaling
GO:2001022	0.114084	3	positive regulation of response to DNA damage stimulus
GO:0006259	0.114105	22	DNA metabolic process
GO:0032231	0.118911	3	regulation of actin filament bundle assembly
GO:0045445	0.118911	3	myoblast differentiation
GO:0061371	0.118911	3	determination of heart left/right asymmetry
GO:0071407	0.119504	8	cellular response to organic cyclic compound
GO:0006461	0.120431	25	protein complex assembly
GO:1902107	0.120571	5	positive regulation of leukocyte differentiation
GO:0003230	0.120776	2	cardiac atrium development
GO:0010718	0.120776	2	positive regulation of epithelial to mesenchymal transition
GO:0021846	0.120776	2	cell proliferation in forebrain
GO:0051653	0.120776	2	spindle localization
GO:2000027	0.121732	6	regulation of organ morphogenesis
GO:0051241	0.122621	11	negative regulation of multicellular organismal process
GO:0015031	0.123257	31	protein transport
GO:0007492	0.123812	3	endoderm development
GO:0046530	0.123812	3	photoreceptor cell differentiation
GO:0048525	0.123812	3	negative regulation of viral process
GO:0060688	0.123812	3	regulation of morphogenesis of a branching structure
GO:0090132	0.123812	3	epithelium migration
GO:0002573	0.124517	6	myeloid leukocyte differentiation
GO:1901136	0.124662	22	carbohydrate derivative catabolic process
GO:0042113	0.125191	7	B cell activation
GO:0043624	0.125423	4	cellular protein complex disassembly
GO:0051099	0.125423	4	positive regulation of binding
GO:0001781	0.126457	1	neutrophil apoptotic process
GO:0002072	0.126457	1	optic cup morphogenesis involved in camera-type eye development
GO:0003310	0.126457	1	pancreatic A cell differentiation
GO:0003357	0.126457	1	noradrenergic neuron differentiation
GO:0006307	0.126457	1	DNA dealkylation involved in DNA repair
GO:0006646	0.126457	1	phosphatidylethanolamine biosynthetic process
GO:0007144	0.126457	1	female meiosis I
GO:0009113	0.126457	1	purine nucleobase biosynthetic process
GO:0009155	0.126457	1	purine deoxyribonucleotide catabolic process
GO:0009204	0.126457	1	deoxyribonucleoside triphosphate catabolic process
GO:0010746	0.126457	1	regulation of plasma membrane long-chain fatty acid transport
GO:0010764	0.126457	1	negative regulation of fibroblast migration
GO:0019368	0.126457	1	fatty acid elongation, unsaturated fatty acid
GO:0021796	0.126457	1	cerebral cortex regionalization
GO:0021797	0.126457	1	forebrain anterior/posterior pattern specification
GO:0021825	0.126457	1	substrate-dependent cerebral cortex tangential migration
GO:0021859	0.126457	1	pyramidal neuron differentiation
GO:0021937	0.126457	1	cerebellar Purkinje cell-granule cell precursor cell signaling involved in regulation of granule cell precursor cell proliferation
GO:0030214	0.126457	1	hyaluronan catabolic process
GO:0032060	0.126457	1	bleb assembly
GO:0032527	0.126457	1	protein exit from endoplasmic reticulum
GO:0033206	0.126457	1	meiotic cytokinesis
GO:0033299	0.126457	1	secretion of lysosomal enzymes
GO:0033600	0.126457	1	negative regulation of mammary gland epithelial cell proliferation
GO:0034116	0.126457	1	positive regulation of heterotypic cell-cell adhesion
GO:0034205	0.126457	1	beta-amyloid formation
GO:0034248	0.126457	1	regulation of cellular amide metabolic process
GO:0034983	0.126457	1	peptidyl-lysine deacetylation
GO:0035405	0.126457	1	histone-threonine phosphorylation
GO:0035561	0.126457	1	regulation of chromatin binding
GO:0035581	0.126457	1	sequestering of extracellular ligand from receptor
GO:0035728	0.126457	1	response to hepatocyte growth factor
GO:0035729	0.126457	1	cellular response to hepatocyte growth factor stimulus
GO:0036010	0.126457	1	protein localization to endosome
GO:0036119	0.126457	1	response to platelet-derived growth factor
GO:0038089	0.126457	1	positive regulation of cell migration by vascular endothelial growth factor signaling pathway
GO:0042321	0.126457	1	negative regulation of circadian sleep/wake cycle, sleep
GO:0042695	0.126457	1	thelarche
GO:0042904	0.126457	1	9-cis-retinoic acid biosynthetic process
GO:0042905	0.126457	1	9-cis-retinoic acid metabolic process
GO:0043416	0.126457	1	regulation of skeletal muscle tissue regeneration
GO:0044252	0.126457	1	negative regulation of multicellular organismal metabolic process
GO:0044332	0.126457	1	Wnt signaling pathway involved in dorsal/ventral axis specification
GO:0045213	0.126457	1	neurotransmitter receptor metabolic process
GO:0045988	0.126457	1	negative regulation of striated muscle contraction
GO:0046642	0.126457	1	negative regulation of alpha-beta T cell proliferation
GO:0050655	0.126457	1	dermatan sulfate proteoglycan metabolic process
GO:0050862	0.126457	1	positive regulation of T cell receptor signaling pathway
GO:0051152	0.126457	1	positive regulation of smooth muscle cell differentiation
GO:0060174	0.126457	1	limb bud formation
GO:0060744	0.126457	1	mammary gland branching involved in thelarche
GO:0060745	0.126457	1	mammary gland branching involved in pregnancy
GO:0060751	0.126457	1	branch elongation involved in mammary gland duct branching
GO:0060836	0.126457	1	lymphatic endothelial cell differentiation
GO:0070842	0.126457	1	aggresome assembly
GO:0072201	0.126457	1	negative regulation of mesenchymal cell proliferation
GO:0090045	0.126457	1	positive regulation of deacetylase activity
GO:0090244	0.126457	1	Wnt signaling pathway involved in somitogenesis
GO:0097067	0.126457	1	cellular response to thyroid hormone stimulus
GO:0097120	0.126457	1	receptor localization to synapse
GO:1901660	0.126457	1	calcium ion export
GO:2000009	0.126457	1	negative regulation of protein localization to cell surface
GO:2000051	0.126457	1	negative regulation of non-canonical Wnt signaling pathway
GO:2000345	0.126457	1	regulation of hepatocyte proliferation
GO:2000480	0.126457	1	negative regulation of cAMP-dependent protein kinase activity
GO:2000675	0.126457	1	negative regulation of type B pancreatic cell apoptotic process
GO:2000727	0.126457	1	positive regulation of cardiac muscle cell differentiation
GO:2001223	0.126457	1	negative regulation of neuron migration
GO:2001224	0.126457	1	positive regulation of neuron migration
GO:0007283	0.128167	11	spermatogenesis
GO:0046578	0.128167	11	regulation of Ras protein signal transduction
GO:0002042	0.128235	2	cell migration involved in sprouting angiogenesis
GO:0003197	0.128235	2	endocardial cushion development
GO:0003254	0.128235	2	regulation of membrane depolarization
GO:0006829	0.128235	2	zinc ion transport
GO:0043551	0.128235	2	regulation of phosphatidylinositol 3-kinase activity
GO:0048678	0.128235	2	response to axon injury
GO:0060512	0.128235	2	prostate gland morphogenesis
GO:1900077	0.128235	2	negative regulation of cellular response to insulin stimulus
GO:1902229	0.128235	2	regulation of intrinsic apoptotic signaling pathway in response to DNA damage
GO:0061180	0.128786	3	mammary gland epithelium development
GO:0071229	0.129307	4	cellular response to acid
GO:0051240	0.129968	16	positive regulation of multicellular organismal process
GO:0048232	0.130046	11	male gamete generation
GO:0090068	0.130178	6	positive regulation of cell cycle process
GO:0032269	0.130772	13	negative regulation of cellular protein metabolic process
GO:0007017	0.131976	14	microtubule-based process
GO:0009991	0.132837	7	response to extracellular stimulus
GO:0040014	0.133239	4	regulation of multicellular organism growth
GO:0043901	0.133239	4	negative regulation of multi-organism process
GO:0071887	0.133239	4	leukocyte apoptotic process
GO:0008544	0.133281	8	epidermis development
GO:0030500	0.133829	3	regulation of bone mineralization
GO:0042733	0.133829	3	embryonic digit morphogenesis
GO:0043149	0.133829	3	stress fiber assembly
GO:0043401	0.133829	3	steroid hormone mediated signaling pathway
GO:0006184	0.134252	15	GTP catabolic process
GO:0003013	0.135773	11	circulatory system process
GO:0006900	0.1358	2	membrane budding
GO:0032314	0.1358	2	regulation of Rac GTPase activity
GO:0043388	0.1358	2	positive regulation of DNA binding
GO:0045930	0.1358	2	negative regulation of mitotic cell cycle
GO:0051155	0.1358	2	positive regulation of striated muscle cell differentiation
GO:0051954	0.1358	2	positive regulation of amine transport
GO:0051955	0.1358	2	regulation of amino acid transport
GO:0071158	0.1358	2	positive regulation of cell cycle arrest
GO:0030811	0.136149	12	regulation of nucleotide catabolic process
GO:0033121	0.136149	12	regulation of purine nucleotide catabolic process
GO:0051603	0.136149	12	proteolysis involved in cellular protein catabolic process
GO:0007267	0.136221	19	cell-cell signaling
GO:0008361	0.137221	4	regulation of cell size
GO:0060537	0.137711	11	muscle tissue development
GO:0001707	0.13894	3	mesoderm formation
GO:0003143	0.13894	3	embryonic heart tube morphogenesis
GO:0043407	0.13894	3	negative regulation of MAP kinase activity
GO:0002520	0.139042	15	immune system development
GO:0000280	0.140284	14	nuclear division
GO:1901069	0.140659	15	guanosine-containing compound catabolic process
GO:0009118	0.1417	12	regulation of nucleoside metabolic process
GO:0003016	0.14346	2	respiratory system process
GO:0007157	0.14346	2	heterophilic cell-cell adhesion
GO:0030219	0.14346	2	megakaryocyte differentiation
GO:0042551	0.14346	2	neuron maturation
GO:0045661	0.14346	2	regulation of myoblast differentiation
GO:0050873	0.14346	2	brown fat cell differentiation
GO:0097061	0.14346	2	dendritic spine organization
GO:0010952	0.143671	5	positive regulation of peptidase activity
GO:0006942	0.144116	3	regulation of striated muscle contraction
GO:0008625	0.144116	3	extrinsic apoptotic signaling pathway via death domain receptors
GO:0043410	0.145033	10	positive regulation of MAPK cascade
GO:0008585	0.145325	4	female gonad development
GO:0009755	0.145325	4	hormone-mediated signaling pathway
GO:0050864	0.145325	4	regulation of B cell activation
GO:0051092	0.145325	4	positive regulation of NF-kappaB transcription factor activity
GO:0051494	0.145325	4	negative regulation of cytoskeleton organization
GO:0000042	0.145925	1	protein targeting to Golgi
GO:0002318	0.145925	1	myeloid progenitor cell differentiation
GO:0002579	0.145925	1	positive regulation of antigen processing and presentation
GO:0002666	0.145925	1	positive regulation of T cell tolerance induction
GO:0006527	0.145925	1	arginine catabolic process
GO:0006591	0.145925	1	ornithine metabolic process
GO:0006895	0.145925	1	Golgi to endosome transport
GO:0009120	0.145925	1	deoxyribonucleoside metabolic process
GO:0010715	0.145925	1	regulation of extracellular matrix disassembly
GO:0010972	0.145925	1	negative regulation of G2/M transition of mitotic cell cycle
GO:0030836	0.145925	1	positive regulation of actin filament depolymerization
GO:0031507	0.145925	1	heterochromatin assembly
GO:0031643	0.145925	1	positive regulation of myelination
GO:0032026	0.145925	1	response to magnesium ion
GO:0032055	0.145925	1	negative regulation of translation in response to stress
GO:0032927	0.145925	1	positive regulation of activin receptor signaling pathway
GO:0033034	0.145925	1	positive regulation of myeloid cell apoptotic process
GO:0034112	0.145925	1	positive regulation of homotypic cell-cell adhesion
GO:0034204	0.145925	1	lipid translocation
GO:0035092	0.145925	1	sperm chromatin condensation
GO:0035330	0.145925	1	regulation of hippo signaling
GO:0035988	0.145925	1	chondrocyte proliferation
GO:0042761	0.145925	1	very long-chain fatty acid biosynthetic process
GO:0042996	0.145925	1	regulation of Golgi to plasma membrane protein transport
GO:0045023	0.145925	1	G0 to G1 transition
GO:0045332	0.145925	1	phospholipid translocation
GO:0046069	0.145925	1	cGMP catabolic process
GO:0048642	0.145925	1	negative regulation of skeletal muscle tissue development
GO:0048672	0.145925	1	positive regulation of collateral sprouting
GO:0051788	0.145925	1	response to misfolded protein
GO:0051823	0.145925	1	regulation of synapse structural plasticity
GO:0051918	0.145925	1	negative regulation of fibrinolysis
GO:0051938	0.145925	1	L-glutamate import
GO:0060017	0.145925	1	parathyroid gland development
GO:0060028	0.145925	1	convergent extension involved in axis elongation
GO:0060029	0.145925	1	convergent extension involved in organogenesis
GO:0060059	0.145925	1	embryonic retina morphogenesis in camera-type eye
GO:0060235	0.145925	1	lens induction in camera-type eye
GO:0060236	0.145925	1	regulation of mitotic spindle organization
GO:0060526	0.145925	1	prostate glandular acinus morphogenesis
GO:0060527	0.145925	1	prostate epithelial cord arborization involved in prostate glandular acinus morphogenesis
GO:0060687	0.145925	1	regulation of branching involved in prostate gland morphogenesis
GO:0060710	0.145925	1	chorio-allantoic fusion
GO:0061037	0.145925	1	negative regulation of cartilage development
GO:0061045	0.145925	1	negative regulation of wound healing
GO:0070235	0.145925	1	regulation of activation-induced cell death of T cells
GO:0070316	0.145925	1	regulation of G0 to G1 transition
GO:0070986	0.145925	1	left/right axis specification
GO:0070989	0.145925	1	oxidative demethylation
GO:0071679	0.145925	1	commissural neuron axon guidance
GO:0071803	0.145925	1	positive regulation of podosome assembly
GO:0072574	0.145925	1	hepatocyte proliferation
GO:0072575	0.145925	1	epithelial cell proliferation involved in liver morphogenesis
GO:0072584	0.145925	1	caveolin-mediated endocytosis
GO:0097066	0.145925	1	response to thyroid hormone
GO:1901031	0.145925	1	regulation of response to reactive oxygen species
GO:1902750	0.145925	1	negative regulation of cell cycle G2/M phase transition
GO:2000052	0.145925	1	positive regulation of non-canonical Wnt signaling pathway
GO:2000543	0.145925	1	positive regulation of gastrulation
GO:2000780	0.145925	1	negative regulation of double-strand break repair
GO:0050863	0.146081	7	regulation of T cell activation
GO:0030097	0.146586	13	hemopoiesis
GO:0031668	0.147118	5	cellular response to extracellular stimulus
GO:0050731	0.147118	5	positive regulation of peptidyl-tyrosine phosphorylation
GO:0007517	0.147168	10	muscle organ development
GO:0051345	0.147371	12	positive regulation of hydrolase activity
GO:0010638	0.148019	9	positive regulation of organelle organization
GO:0051222	0.148803	7	positive regulation of protein transport
GO:0006835	0.149354	3	dicarboxylic acid transport
GO:0071248	0.149354	3	cellular response to metal ion
GO:0046039	0.150585	15	GTP metabolic process
GO:0046328	0.1506	5	regulation of JNK cascade
GO:0035116	0.151209	2	embryonic hindlimb morphogenesis
GO:0045933	0.151209	2	positive regulation of muscle contraction
GO:0048640	0.151209	2	negative regulation of developmental growth
GO:0050854	0.151209	2	regulation of antigen receptor-mediated signaling pathway
GO:0090398	0.151209	2	cellular senescence
GO:0014070	0.152077	13	response to organic cyclic compound
GO:0002696	0.154318	7	positive regulation of leukocyte activation
GO:0048332	0.154653	3	mesoderm morphogenesis
GO:0070167	0.154653	3	regulation of biomineral tissue development
GO:0090130	0.154653	3	tissue migration
GO:0006950	0.154725	57	response to stress
GO:0006281	0.15582	11	DNA repair
GO:2001233	0.155868	10	regulation of apoptotic signaling pathway
GO:0032388	0.157124	6	positive regulation of intracellular transport
GO:0032318	0.157949	8	regulation of Ras GTPase activity
GO:0001825	0.159039	2	blastocyst formation
GO:0031018	0.159039	2	endocrine pancreas development
GO:0042491	0.159039	2	auditory receptor cell differentiation
GO:0046638	0.159039	2	positive regulation of alpha-beta T cell differentiation
GO:0048265	0.159039	2	response to pain
GO:0060135	0.159039	2	maternal process involved in female pregnancy
GO:0060740	0.159039	2	prostate gland epithelium morphogenesis
GO:0044057	0.160002	11	regulation of system process
GO:0001756	0.160011	3	somitogenesis
GO:0008306	0.160011	3	associative learning
GO:0021761	0.160011	3	limbic system development
GO:0032313	0.160011	3	regulation of Rab GTPase activity
GO:0032483	0.160011	3	regulation of Rab protein signal transduction
GO:0032941	0.160011	3	secretion by tissue
GO:1901879	0.160011	3	regulation of protein depolymerization
GO:0007519	0.160259	6	skeletal muscle tissue development
GO:0032412	0.162072	4	regulation of ion transmembrane transporter activity
GO:1901068	0.164393	15	guanosine-containing compound metabolic process
GO:0001821	0.164959	1	histamine secretion
GO:0002181	0.164959	1	cytoplasmic translation
GO:0002517	0.164959	1	T cell tolerance induction
GO:0002551	0.164959	1	mast cell chemotaxis
GO:0002634	0.164959	1	regulation of germinal center formation
GO:0002664	0.164959	1	regulation of T cell tolerance induction
GO:0002934	0.164959	1	desmosome organization
GO:0006208	0.164959	1	pyrimidine nucleobase catabolic process
GO:0007097	0.164959	1	nuclear migration
GO:0008354	0.164959	1	germ cell migration
GO:0015809	0.164959	1	arginine transport
GO:0015810	0.164959	1	aspartate transport
GO:0019227	0.164959	1	neuronal action potential propagation
GO:0021554	0.164959	1	optic nerve development
GO:0022028	0.164959	1	tangential migration from the subventricular zone to the olfactory bulb
GO:0030853	0.164959	1	negative regulation of granulocyte differentiation
GO:0031665	0.164959	1	negative regulation of lipopolysaccharide-mediated signaling pathway
GO:0033632	0.164959	1	regulation of cell-cell adhesion mediated by integrin
GO:0034384	0.164959	1	high-density lipoprotein particle clearance
GO:0035278	0.164959	1	negative regulation of translation involved in gene silencing by miRNA
GO:0035404	0.164959	1	histone-serine phosphorylation
GO:0040033	0.164959	1	negative regulation of translation, ncRNA-mediated
GO:0042754	0.164959	1	negative regulation of circadian rhythm
GO:0045143	0.164959	1	homologous chromosome segregation
GO:0045176	0.164959	1	apical protein localization
GO:0045188	0.164959	1	regulation of circadian sleep/wake cycle, non-REM sleep
GO:0045738	0.164959	1	negative regulation of DNA repair
GO:0045974	0.164959	1	regulation of translation, ncRNA-mediated
GO:0045989	0.164959	1	positive regulation of striated muscle contraction
GO:0046060	0.164959	1	dATP metabolic process
GO:0046337	0.164959	1	phosphatidylethanolamine metabolic process
GO:0046689	0.164959	1	response to mercury ion
GO:0048026	0.164959	1	positive regulation of mRNA splicing, via spliceosome
GO:0048755	0.164959	1	branching morphogenesis of a nerve
GO:0050961	0.164959	1	detection of temperature stimulus involved in sensory perception
GO:0050965	0.164959	1	detection of temperature stimulus involved in sensory perception of pain
GO:0051001	0.164959	1	negative regulation of nitric-oxide synthase activity
GO:0060087	0.164959	1	relaxation of vascular smooth muscle
GO:0060363	0.164959	1	cranial suture morphogenesis
GO:0060628	0.164959	1	regulation of ER to Golgi vesicle-mediated transport
GO:0060973	0.164959	1	cell migration involved in heart development
[truncated: 1,859 more rows]
