# Supplementary material for: Self-patterning of rostral-caudal neuroectoderm requires dual role of Fgf signaling for localized Wnt antagonism
Source: Nat Commun. 2017 Nov 7;8:1339. doi: 10.1038/s41467-017-01105-2 (PMC5673904; doi:10.1038/s41467-017-01105-2)
Supplement: Supplementary file 5 — Supplementary Data 3 [file 41467_2017_1105_MOESM5_ESM.xlsx]

## Sheet: GFP- GOBP
Supplementary Data 3. <List of gene ontology biological processes (GOBPs), which were analyzed by using upregulated genes in Rax::GFP->
GOBPID	Pvalue	Count	Term
GO:0044699	8.49786e-21	638	single-organism process
GO:0044767	6.55867e-16	307	single-organism developmental process
GO:0032502	6.57196e-16	308	developmental process
GO:0044707	3.00491e-15	331	single-multicellular organism process
GO:0048856	3.65645e-15	271	anatomical structure development
GO:0044763	6.54403e-15	563	single-organism cellular process
GO:0048468	6.56222e-15	145	cell development
GO:0048519	1.4596e-14	245	negative regulation of biological process
GO:0048869	1.91123e-14	229	cellular developmental process
GO:0030154	2.10346e-14	218	cell differentiation
GO:0007275	3.49853e-14	273	multicellular organismal development
GO:0009653	3.85183e-14	171	anatomical structure morphogenesis
GO:0032501	4.89807e-14	333	multicellular organismal process
GO:0048518	5.09352e-14	265	positive regulation of biological process
GO:0044710	4.82723e-13	294	single-organism metabolic process
GO:0042221	1.1276e-12	177	response to chemical
GO:0008152	1.52597e-12	532	metabolic process
GO:0048523	2.02942e-12	220	negative regulation of cellular process
GO:0048522	2.11104e-12	237	positive regulation of cellular process
GO:0051239	2.72376e-12	161	regulation of multicellular organismal process
GO:0050793	3.00648e-12	142	regulation of developmental process
GO:0065007	3.5428e-12	494	biological regulation
GO:0048731	7.15711e-12	225	system development
GO:2000026	7.36857e-12	118	regulation of multicellular organismal development
GO:0032879	1.21081e-11	141	regulation of localization
GO:0050789	1.3574e-11	473	regulation of biological process
GO:0010033	2.00307e-11	130	response to organic substance
GO:0009888	2.26145e-11	117	tissue development
GO:0008283	7.18773e-11	125	cell proliferation
GO:0060429	1.42139e-10	73	epithelium development
GO:0030334	1.98458e-10	58	regulation of cell migration
GO:0009987	2.06788e-10	642	cellular process
GO:0071704	2.10655e-10	486	organic substance metabolic process
GO:0022603	3.49272e-10	71	regulation of anatomical structure morphogenesis
GO:0065008	3.96928e-10	179	regulation of biological quality
GO:0051270	5.31387e-10	63	regulation of cellular component movement
GO:0050794	6.89486e-10	441	regulation of cellular process
GO:2000145	8.2389e-10	58	regulation of cell motility
GO:0016477	1.0397e-09	85	cell migration
GO:0030155	1.08213e-09	40	regulation of cell adhesion
GO:0048646	1.19772e-09	84	anatomical structure formation involved in morphogenesis
GO:0040012	1.3251e-09	61	regulation of locomotion
GO:0048878	1.55245e-09	71	chemical homeostasis
GO:0044237	2.08941e-09	460	cellular metabolic process
GO:0070887	2.13883e-09	115	cellular response to chemical stimulus
GO:0044238	2.32667e-09	467	primary metabolic process
GO:0023051	2.89764e-09	165	regulation of signaling
GO:0048863	3.06367e-09	40	stem cell differentiation
GO:0010646	3.20429e-09	165	regulation of cell communication
GO:0007154	4.76823e-09	270	cell communication
GO:0023052	4.83462e-09	266	signaling
GO:0044700	4.83462e-09	266	single organism signaling
GO:0048870	5.0185e-09	88	cell motility
GO:0050896	5.03344e-09	354	response to stimulus
GO:0000902	6.18285e-09	82	cell morphogenesis
GO:0009790	7.49425e-09	88	embryo development
GO:0042127	7.76405e-09	101	regulation of cell proliferation
GO:0071495	8.63005e-09	62	cellular response to endogenous stimulus
GO:0040011	9.26078e-09	99	locomotion
GO:0007009	9.71748e-09	23	plasma membrane organization
GO:0009719	1.07636e-08	77	response to endogenous stimulus
GO:0019222	1.10924e-08	306	regulation of metabolic process
GO:0045595	1.26557e-08	101	regulation of cell differentiation
GO:0006629	1.56949e-08	87	lipid metabolic process
GO:0001825	1.60566e-08	12	blastocyst formation
GO:0032989	1.65862e-08	85	cellular component morphogenesis
GO:0006928	2.59588e-08	103	cellular component movement
GO:0007399	2.71826e-08	121	nervous system development
GO:0051179	3.38781e-08	277	localization
GO:0009893	3.85613e-08	152	positive regulation of metabolic process
GO:0007165	3.93643e-08	243	signal transduction
GO:0055082	4.51599e-08	47	cellular chemical homeostasis
GO:0009966	5.55878e-08	145	regulation of signal transduction
GO:0044281	7.0329e-08	151	small molecule metabolic process
GO:0002009	7.68817e-08	46	morphogenesis of an epithelium
GO:0001944	8.61664e-08	56	vasculature development
GO:0051716	8.86786e-08	286	cellular response to stimulus
GO:0000904	9.19388e-08	58	cell morphogenesis involved in differentiation
GO:0031325	9.23704e-08	143	positive regulation of cellular metabolic process
GO:0071840	1.28861e-07	263	cellular component organization or biogenesis
GO:0045785	1.30055e-07	24	positive regulation of cell adhesion
GO:0035295	1.40776e-07	48	tube development
GO:0016043	1.45409e-07	257	cellular component organization
GO:0048583	1.51516e-07	172	regulation of response to stimulus
GO:0006873	1.54092e-07	43	cellular ion homeostasis
GO:0050801	1.77549e-07	52	ion homeostasis
GO:0035239	1.82395e-07	38	tube morphogenesis
GO:0030855	1.98387e-07	48	epithelial cell differentiation
GO:0007167	2.15962e-07	60	enzyme linked receptor protein signaling pathway
GO:0071310	2.18425e-07	89	cellular response to organic substance
GO:0060284	2.2341e-07	61	regulation of cell development
GO:0060444	2.9676e-07	10	branching involved in mammary gland duct morphogenesis
GO:0015711	3.05392e-07	36	organic anion transport
GO:0044765	3.16903e-07	182	single-organism transport
GO:0006575	3.23999e-07	24	cellular modified amino acid metabolic process
GO:0022008	4.1557e-07	92	neurogenesis
GO:0030003	4.45512e-07	41	cellular cation homeostasis
GO:0045216	4.51613e-07	21	cell-cell junction organization
GO:0060395	5.24677e-07	8	SMAD protein signal transduction
GO:0072659	5.29638e-07	17	protein localization to plasma membrane
GO:0031323	5.6546e-07	269	regulation of cellular metabolic process
GO:0048513	5.98095e-07	155	organ development
GO:0048729	7.33207e-07	51	tissue morphogenesis
GO:0006793	7.6835e-07	194	phosphorus metabolic process
GO:0048514	8.22058e-07	39	blood vessel morphogenesis
GO:0046942	8.80739e-07	29	carboxylic acid transport
GO:0048585	8.8552e-07	77	negative regulation of response to stimulus
GO:0051093	9.23464e-07	57	negative regulation of developmental process
GO:0030335	9.99943e-07	34	positive regulation of cell migration
GO:0006796	1.02569e-06	191	phosphate-containing compound metabolic process
GO:0010648	1.04588e-06	69	negative regulation of cell communication
GO:0023057	1.04588e-06	69	negative regulation of signaling
GO:0006820	1.05531e-06	43	anion transport
GO:0015849	1.06651e-06	29	organic acid transport
GO:0060562	1.10839e-06	35	epithelial tube morphogenesis
GO:0006875	1.11638e-06	38	cellular metal ion homeostasis
GO:0051094	1.13521e-06	70	positive regulation of developmental process
GO:0009968	1.28637e-06	66	negative regulation of signal transduction
GO:0010810	1.43144e-06	20	regulation of cell-substrate adhesion
GO:2000147	1.50064e-06	34	positive regulation of cell motility
GO:0044711	1.54588e-06	87	single-organism biosynthetic process
GO:0001763	1.7172e-06	28	morphogenesis of a branching structure
GO:0007155	2.17981e-06	71	cell adhesion
GO:0010604	2.19954e-06	132	positive regulation of macromolecule metabolic process
GO:0022407	2.25013e-06	16	regulation of cell-cell adhesion
GO:1901615	2.39514e-06	39	organic hydroxy compound metabolic process
GO:0048598	2.44676e-06	51	embryonic morphogenesis
GO:0070848	2.56733e-06	36	response to growth factor
GO:0048699	2.6349e-06	85	generation of neurons
GO:0031589	2.73216e-06	28	cell-substrate adhesion
GO:0051272	2.80395e-06	34	positive regulation of cellular component movement
GO:0060255	2.82282e-06	247	regulation of macromolecule metabolic process
GO:0008202	3.05432e-06	30	steroid metabolic process
GO:0022610	3.07406e-06	71	biological adhesion
GO:0051049	3.1032e-06	94	regulation of transport
GO:0034330	3.17744e-06	21	cell junction organization
GO:0006082	3.37251e-06	66	organic acid metabolic process
GO:2000736	3.41583e-06	15	regulation of stem cell differentiation
GO:0071363	3.48609e-06	35	cellular response to growth factor stimulus
GO:0090002	3.66602e-06	16	establishment of protein localization to plasma membrane
GO:0001829	3.68536e-06	8	trophectodermal cell differentiation
GO:0042592	3.77557e-06	88	homeostatic process
GO:0080090	3.78365e-06	258	regulation of primary metabolic process
GO:0019725	3.84894e-06	48	cellular homeostasis
GO:0006520	4.03241e-06	35	cellular amino acid metabolic process
GO:0034754	4.05267e-06	15	cellular hormone metabolic process
GO:0016337	4.24214e-06	36	cell-cell adhesion
GO:0040017	4.39779e-06	34	positive regulation of locomotion
GO:0072503	4.42779e-06	33	cellular divalent inorganic cation homeostasis
GO:0007369	4.52012e-06	21	gastrulation
GO:0044712	4.80736e-06	97	single-organism catabolic process
GO:0065009	4.90183e-06	134	regulation of molecular function
GO:0032347	5.38604e-06	5	regulation of aldosterone biosynthetic process
GO:0051050	5.41339e-06	54	positive regulation of transport
GO:0023019	5.54318e-06	8	signal transduction involved in regulation of gene expression
GO:0072507	5.88608e-06	34	divalent inorganic cation homeostasis
GO:1901605	5.89434e-06	24	alpha-amino acid metabolic process
GO:0001525	5.94985e-06	38	angiogenesis
GO:0055080	6.15138e-06	43	cation homeostasis
GO:0009948	6.31951e-06	11	anterior/posterior axis specification
GO:0055065	6.95041e-06	40	metal ion homeostasis
GO:0043436	7.03956e-06	64	oxoacid metabolic process
GO:0019752	7.05384e-06	61	carboxylic acid metabolic process
GO:0051960	7.17683e-06	52	regulation of nervous system development
GO:0035556	7.18851e-06	127	intracellular signal transduction
GO:0048754	9.51292e-06	23	branching morphogenesis of an epithelial tube
GO:0009792	9.73455e-06	55	embryo development ending in birth or egg hatching
GO:0044802	9.94669e-06	38	single-organism membrane organization
GO:0007492	1.10177e-05	12	endoderm development
GO:0003006	1.12489e-05	41	developmental process involved in reproduction
GO:0045664	1.12489e-05	41	regulation of neuron differentiation
GO:0030182	1.1897e-05	76	neuron differentiation
GO:0072358	1.21764e-05	60	cardiovascular system development
GO:0072359	1.21764e-05	60	circulatory system development
GO:0002064	1.28324e-05	20	epithelial cell development
GO:0006066	1.28592e-05	30	alcohol metabolic process
GO:1902531	1.30082e-05	91	regulation of intracellular signal transduction
GO:0045596	1.30893e-05	45	negative regulation of cell differentiation
GO:0016265	1.34609e-05	111	death
GO:0032344	1.37812e-05	5	regulation of aldosterone metabolic process
GO:0060136	1.37812e-05	5	embryonic process involved in female pregnancy
GO:0050767	1.51747e-05	47	regulation of neurogenesis
GO:0061138	1.60997e-05	25	morphogenesis of a branching epithelium
GO:0008285	1.68142e-05	47	negative regulation of cell proliferation
GO:0022604	1.6933e-05	35	regulation of cell morphogenesis
GO:0007162	1.81729e-05	16	negative regulation of cell adhesion
GO:0008219	1.89976e-05	110	cell death
GO:0051234	1.94405e-05	217	establishment of localization
GO:0006810	1.95544e-05	213	transport
GO:0010876	2.03408e-05	23	lipid localization
GO:0010769	2.14738e-05	26	regulation of cell morphogenesis involved in differentiation
GO:0061024	2.23045e-05	41	membrane organization
GO:0010647	2.28596e-05	76	positive regulation of cell communication
GO:1901575	2.31909e-05	127	organic substance catabolic process
GO:0012501	2.47274e-05	105	programmed cell death
GO:0009967	2.50589e-05	72	positive regulation of signal transduction
GO:0001568	2.54304e-05	40	blood vessel development
GO:0001701	2.61846e-05	38	in utero embryonic development
GO:0051128	2.77443e-05	104	regulation of cellular component organization
GO:0031324	2.85335e-05	101	negative regulation of cellular metabolic process
GO:1901342	2.91516e-05	23	regulation of vasculature development
GO:0043009	2.97905e-05	53	chordate embryonic development
GO:0002065	3.03372e-05	14	columnar/cuboidal epithelial cell differentiation
GO:0001706	3.09301e-05	8	endoderm formation
GO:0007178	3.21305e-05	27	transmembrane receptor protein serine/threonine kinase signaling pathway
GO:0006811	3.27409e-05	88	ion transport
GO:0045995	3.32483e-05	15	regulation of embryonic development
GO:0009056	3.33464e-05	135	catabolic process
GO:0023056	3.51051e-05	75	positive regulation of signaling
GO:0044093	3.55744e-05	77	positive regulation of molecular function
GO:0051241	3.7989e-05	34	negative regulation of multicellular organismal process
GO:0042445	3.92846e-05	19	hormone metabolic process
GO:0048584	4.01389e-05	90	positive regulation of response to stimulus
GO:0002376	4.11765e-05	104	immune system process
GO:0009880	4.19612e-05	11	embryonic pattern specification
GO:0060603	4.42456e-05	9	mammary gland duct morphogenesis
GO:0031175	4.42544e-05	53	neuron projection development
GO:0010628	4.66494e-05	86	positive regulation of gene expression
GO:0001952	4.67363e-05	12	regulation of cell-matrix adhesion
GO:0006869	4.69448e-05	25	lipid transport
GO:0010565	4.97692e-05	16	regulation of cellular ketone metabolic process
GO:0006865	5.16921e-05	18	amino acid transport
GO:0042180	5.342e-05	20	cellular ketone metabolic process
GO:0009605	5.48998e-05	93	response to external stimulus
GO:0010566	5.7104e-05	5	regulation of ketone biosynthetic process
GO:0032342	5.7104e-05	5	aldosterone biosynthetic process
GO:0060485	5.73795e-05	18	mesenchyme development
GO:0051480	5.88365e-05	24	cytosolic calcium ion homeostasis
GO:0008284	6.29478e-05	56	positive regulation of cell proliferation
GO:0009798	6.42267e-05	13	axis specification
GO:0010811	6.42267e-05	13	positive regulation of cell-substrate adhesion
GO:0071702	6.63265e-05	123	organic substance transport
GO:1901564	6.88164e-05	114	organonitrogen compound metabolic process
GO:0001954	7.15452e-05	8	positive regulation of cell-matrix adhesion
GO:0010470	7.15452e-05	8	regulation of gastrulation
GO:0000003	7.21683e-05	68	reproduction
GO:0001824	7.40585e-05	13	blastocyst development
GO:0006874	7.63962e-05	29	cellular calcium ion homeostasis
GO:0045597	7.94933e-05	49	positive regulation of cell differentiation
GO:0071407	7.99261e-05	25	cellular response to organic cyclic compound
GO:0051262	9.07113e-05	15	protein tetramerization
GO:0022414	9.09186e-05	65	reproductive process
GO:0007204	9.20012e-05	22	positive regulation of cytosolic calcium ion concentration
GO:0051173	9.45051e-05	90	positive regulation of nitrogen compound metabolic process
GO:0042632	0.000100241	11	cholesterol homeostasis
GO:0006705	0.000100467	5	mineralocorticoid biosynthetic process
GO:0032341	0.000100467	5	aldosterone metabolic process
GO:0045837	0.000100467	5	negative regulation of membrane potential
GO:0009892	0.000101048	106	negative regulation of metabolic process
GO:0010563	0.000105872	32	negative regulation of phosphorus metabolic process
GO:0045936	0.000105872	32	negative regulation of phosphate metabolic process
GO:0001704	0.000111775	13	formation of primary germ layer
GO:0044262	0.00011185	26	cellular carbohydrate metabolic process
GO:0014070	0.000115102	39	response to organic cyclic compound
GO:0006694	0.000115216	18	steroid biosynthetic process
GO:0032346	0.00011708	3	positive regulation of aldosterone metabolic process
GO:0032349	0.00011708	3	positive regulation of aldosterone biosynthetic process
GO:0032534	0.00011708	3	regulation of microvillus assembly
GO:0033159	0.00011708	3	negative regulation of protein import into nucleus, translocation
GO:0035054	0.00011708	3	embryonic heart tube anterior/posterior pattern specification
GO:0055092	0.000117834	11	sterol homeostasis
GO:0006915	0.000120553	100	apoptotic process
GO:0008610	0.000122049	41	lipid biosynthetic process
GO:0009891	0.000124292	94	positive regulation of biosynthetic process
GO:0040007	0.000127128	62	growth
GO:0060443	0.000129718	10	mammary gland morphogenesis
GO:0009887	0.000132342	61	organ morphogenesis
GO:0031328	0.00014335	92	positive regulation of cellular biosynthetic process
GO:0016310	0.000151961	110	phosphorylation
GO:0044282	0.000158927	23	small molecule catabolic process
GO:0015718	0.000160118	15	monocarboxylic acid transport
GO:0051289	0.000161002	11	protein homotetramerization
GO:0090150	0.000162442	19	establishment of protein localization to membrane
GO:0055074	0.000162766	29	calcium ion homeostasis
GO:1902532	0.000162766	29	negative regulation of intracellular signal transduction
GO:0008212	0.000165289	5	mineralocorticoid metabolic process
GO:0048568	0.000168269	37	embryonic organ development
GO:0045935	0.0001756	87	positive regulation of nucleobase-containing compound metabolic process
GO:0030033	0.000177548	4	microvillus assembly
GO:0045765	0.000183238	20	regulation of angiogenesis
GO:0051254	0.000183305	79	positive regulation of RNA metabolic process
GO:0000578	0.000186491	8	embryonic axis specification
GO:0010468	0.000195754	198	regulation of gene expression
GO:0090092	0.000210122	19	regulation of transmembrane receptor protein serine/threonine kinase signaling pathway
GO:0005975	0.000230929	48	carbohydrate metabolic process
GO:0030030	0.000234656	69	cell projection organization
GO:0043067	0.000238586	80	regulation of programmed cell death
GO:0001101	0.000239247	18	response to acid
GO:0044255	0.000239743	54	cellular lipid metabolic process
GO:0006357	0.000264127	92	regulation of transcription from RNA polymerase II promoter
GO:1902680	0.000265423	77	positive regulation of RNA biosynthetic process
GO:0009952	0.000268972	22	anterior/posterior pattern specification
GO:0010959	0.000271212	24	regulation of metal ion transport
GO:0010256	0.000277078	25	endomembrane system organization
GO:0042326	0.000279645	28	negative regulation of phosphorylation
GO:0022409	0.000284965	8	positive regulation of cell-cell adhesion
GO:0033993	0.000286957	36	response to lipid
GO:0010720	0.00028896	22	positive regulation of cell development
GO:0010817	0.000293469	33	regulation of hormone levels
GO:0007166	0.000296579	137	cell surface receptor signaling pathway
GO:0045893	0.000296858	76	positive regulation of transcription, DNA-templated
GO:0031331	0.000301529	16	positive regulation of cellular catabolic process
GO:0007565	0.00030221	13	female pregnancy
GO:0010941	0.00030626	83	regulation of cell death
GO:0007548	0.00032236	23	sex differentiation
GO:0022612	0.000323228	14	gland morphogenesis
GO:0055088	0.000338993	13	lipid homeostasis
GO:0006732	0.00034049	21	coenzyme metabolic process
GO:0032528	0.000341314	4	microvillus organization
GO:0048318	0.000341314	4	axial mesoderm development
GO:0060252	0.000341314	4	positive regulation of glial cell proliferation
GO:2000018	0.000341314	4	regulation of male gonad development
GO:0061180	0.000344782	10	mammary gland epithelium development
GO:0022408	0.000348142	8	negative regulation of cell-cell adhesion
GO:0043085	0.000349718	60	positive regulation of catalytic activity
GO:0042063	0.000371288	20	gliogenesis
GO:0072657	0.000371288	20	protein localization to membrane
GO:0009058	0.000388268	254	biosynthetic process
GO:0010453	0.000398927	7	regulation of cell fate commitment
GO:0061458	0.000401235	24	reproductive system development
GO:1901576	0.000411448	250	organic substance biosynthetic process
GO:0016042	0.000420972	23	lipid catabolic process
GO:0097190	0.000428195	41	apoptotic signaling pathway
GO:2000027	0.000430647	18	regulation of organ morphogenesis
GO:0009896	0.00043405	19	positive regulation of catabolic process
GO:0006598	0.000451177	3	polyamine catabolic process
GO:0010159	0.000451177	3	specification of organ position
GO:0032530	0.000451177	3	regulation of microvillus organization
GO:0009725	0.000455454	37	response to hormone
GO:0000165	0.000462513	43	MAPK cascade
GO:0010954	0.000473027	13	positive regulation of protein processing
GO:0051174	0.000473224	98	regulation of phosphorus metabolic process
GO:0043269	0.000475213	40	regulation of ion transport
GO:0044706	0.000476486	16	multi-multicellular organism process
GO:0019218	0.000492273	12	regulation of steroid metabolic process
GO:0045666	0.000492273	12	positive regulation of neuron differentiation
GO:0001890	0.000496221	17	placenta development
GO:0032414	0.000498565	7	positive regulation of ion transmembrane transporter activity
GO:1901135	0.000502291	93	carbohydrate derivative metabolic process
GO:0070371	0.000505277	18	ERK1 and ERK2 cascade
GO:0060326	0.000505456	19	cell chemotaxis
GO:0051129	0.000508217	34	negative regulation of cellular component organization
GO:0048608	0.000515746	24	reproductive structure development
GO:0043408	0.000527195	39	regulation of MAPK cascade
GO:0044723	0.000535671	42	single-organism carbohydrate metabolic process
GO:0050790	0.00054711	101	regulation of catalytic activity
GO:0051186	0.000548491	24	cofactor metabolic process
GO:0060341	0.000549748	58	regulation of cellular localization
GO:0001570	0.000552622	12	vasculogenesis
GO:0006700	0.000554147	5	C21-steroid hormone biosynthetic process
GO:0007263	0.000554147	5	nitric oxide mediated signal transduction
GO:0060231	0.000554147	5	mesenchymal to epithelial transition
GO:0048864	0.000557768	21	stem cell development
GO:0060541	0.000557768	21	respiratory system development
GO:0001714	0.000590563	4	endodermal cell fate specification
GO:0006516	0.000590563	4	glycoprotein catabolic process
GO:0046498	0.000590563	4	S-adenosylhomocysteine metabolic process
GO:0051924	0.000590814	18	regulation of calcium ion transport
GO:0023014	0.000592455	44	signal transduction by phosphorylation
GO:0010522	0.000611855	10	regulation of calcium ion transport into cytosol
GO:0044283	0.000612739	34	small molecule biosynthetic process
GO:0051674	0.000621717	48	localization of cell
GO:0019220	0.000635041	97	regulation of phosphate metabolic process
GO:0007179	0.000643513	15	transforming growth factor beta receptor signaling pathway
GO:0019216	0.000657962	23	regulation of lipid metabolic process
GO:0060795	0.000667565	6	cell fate commitment involved in formation of primary germ layer
GO:0071559	0.000673382	16	response to transforming growth factor beta
GO:0071560	0.000673382	16	cellular response to transforming growth factor beta stimulus
GO:0031326	0.000698155	185	regulation of cellular biosynthetic process
GO:0048732	0.000698321	24	gland development
GO:0050810	0.000700258	10	regulation of steroid biosynthetic process
GO:1902533	0.000719691	47	positive regulation of intracellular signal transduction
GO:0003382	0.00072456	8	epithelial cell morphogenesis
GO:0030324	0.000729969	19	lung development
GO:0007596	0.000732257	16	blood coagulation
GO:1901616	0.000740273	9	organic hydroxy compound catabolic process
GO:0044248	0.000752177	113	cellular catabolic process
GO:0032386	0.000769364	29	regulation of intracellular transport
GO:0035987	0.000773715	5	endodermal cell differentiation
GO:2000647	0.000773715	5	negative regulation of stem cell proliferation
GO:0042110	0.000776704	30	T cell activation
GO:0050673	0.000781689	27	epithelial cell proliferation
GO:0090100	0.000803481	11	positive regulation of transmembrane receptor protein serine/threonine kinase signaling pathway
GO:0043069	0.000833059	46	negative regulation of programmed cell death
GO:0019318	0.000839682	22	hexose metabolic process
GO:0030323	0.000841286	19	respiratory tube development
GO:0044249	0.000843551	243	cellular biosynthetic process
GO:0010862	0.000853554	6	positive regulation of pathway-restricted SMAD protein phosphorylation
GO:0007599	0.000863259	16	hemostasis
GO:0050817	0.000863259	16	coagulation
GO:0010557	0.00088448	83	positive regulation of macromolecule biosynthetic process
GO:0046486	0.000891567	23	glycerolipid metabolic process
GO:0006935	0.000919879	34	chemotaxis
GO:0009996	0.000946202	4	negative regulation of cell fate specification
GO:0055085	0.000949534	64	transmembrane transport
GO:0043409	0.000951437	14	negative regulation of MAPK cascade
GO:0042325	0.000955927	69	regulation of phosphorylation
GO:0042330	0.000961196	34	taxis
GO:0042981	0.000982452	76	regulation of apoptotic process
GO:0010717	0.00100858	8	regulation of epithelial to mesenchymal transition
GO:0003333	0.00103063	10	amino acid transmembrane transport
GO:0016049	0.0010358	31	cell growth
GO:0090030	0.00105221	5	regulation of steroid hormone biosynthetic process
GO:0060402	0.00106025	12	calcium ion transport into cytosol
GO:0010605	0.00106174	93	negative regulation of macromolecule metabolic process
GO:0006897	0.00106416	33	endocytosis
GO:0048319	0.00108675	3	axial mesoderm morphogenesis
GO:2000064	0.00108675	3	regulation of cortisol biosynthetic process
GO:0009889	0.00110918	186	regulation of biosynthetic process
GO:0048812	0.00112162	35	neuron projection morphogenesis
GO:0035051	0.00113717	14	cardiocyte differentiation
GO:1901607	0.00116559	10	alpha-amino acid biosynthetic process
GO:0060401	0.00117413	12	cytosolic calcium ion transport
GO:0048806	0.00118062	8	genitalia development
GO:0030001	0.00119233	49	metal ion transport
GO:0090407	0.00124497	34	organophosphate biosynthetic process
GO:0072511	0.00125721	29	divalent inorganic cation transport
GO:0030522	0.001264	17	intracellular receptor signaling pathway
GO:0048545	0.00126674	19	response to steroid hormone
GO:0015850	0.0012806	16	organic hydroxy compound transport
GO:0070372	0.0012806	16	regulation of ERK1 and ERK2 cascade
GO:0007498	0.00128563	13	mesoderm development
GO:0009064	0.0012993	9	glutamine family amino acid metabolic process
GO:0048738	0.00131887	18	cardiac muscle tissue development
GO:0008631	0.00134281	6	intrinsic apoptotic signaling pathway in response to oxidative stress
GO:0050900	0.00136928	20	leukocyte migration
GO:0007184	0.00139864	5	SMAD protein import into nucleus
GO:0010894	0.00139864	5	negative regulation of steroid biosynthetic process
GO:0045939	0.00139864	5	negative regulation of steroid metabolic process
GO:0060548	0.00142364	48	negative regulation of cell death
GO:0007350	0.00142948	4	blastoderm segmentation
GO:0007351	0.00142948	4	tripartite regional subdivision
GO:0008595	0.00142948	4	anterior/posterior axis specification, embryo
GO:0009310	0.00142948	4	amine catabolic process
GO:0034405	0.00142948	4	response to fluid shear stress
GO:0042402	0.00142948	4	cellular biogenic amine catabolic process
GO:0043217	0.00142948	4	myelin maintenance
GO:0060391	0.00142948	4	positive regulation of SMAD protein import into nucleus
GO:0048589	0.00144671	27	developmental growth
GO:0006366	0.00147451	89	transcription from RNA polymerase II promoter
GO:0009755	0.00157814	12	hormone-mediated signaling pathway
GO:0032411	0.00158301	7	positive regulation of transporter activity
GO:0060389	0.00158301	7	pathway-restricted SMAD protein phosphorylation
GO:0007189	0.00159455	8	adenylate cyclase-activating G-protein coupled receptor signaling pathway
GO:0010721	0.00160063	14	negative regulation of cell development
GO:0046890	0.00160063	14	regulation of lipid biosynthetic process
GO:0007160	0.00161849	15	cell-matrix adhesion
GO:0048666	0.00165379	43	neuron development
GO:0006641	0.00165923	10	triglyceride metabolic process
GO:0019637	0.00167288	88	organophosphate metabolic process
GO:0006468	0.00168302	81	protein phosphorylation
GO:0043401	0.00168496	9	steroid hormone mediated signaling pathway
GO:0035282	0.00173499	11	segmentation
GO:0048562	0.00173641	25	embryonic organ morphogenesis
GO:0008654	0.00174891	15	phospholipid biosynthetic process
GO:0005996	0.00180703	22	monosaccharide metabolic process
GO:0042659	0.00182235	5	regulation of cell fate specification
GO:0048762	0.001839	13	mesenchymal cell differentiation
GO:0034103	0.00184062	8	regulation of tissue remodeling
GO:0006812	0.00184582	59	cation transport
GO:0051338	0.00188061	44	regulation of transferase activity
GO:0007389	0.00188148	34	pattern specification process
GO:0031344	0.00188218	30	regulation of cell projection organization
GO:0061061	0.00191977	36	muscle structure development
GO:0045862	0.00192079	11	positive regulation of proteolysis
GO:0040008	0.00199315	41	regulation of growth
GO:0034220	0.00201903	50	ion transmembrane transport
GO:0010975	0.00201939	25	regulation of neuron projection development
GO:0034381	0.00202127	6	plasma lipoprotein particle clearance
GO:0042558	0.00202127	6	pteridine-containing compound metabolic process
GO:0046165	0.00204328	14	alcohol biosynthetic process
GO:0060390	0.00206157	4	regulation of SMAD protein import into nucleus
GO:1901617	0.00206332	17	organic hydroxy compound biosynthetic process
GO:0061008	0.00207358	10	hepaticobiliary system development
GO:0003308	0.00209434	3	negative regulation of Wnt signaling pathway involved in heart development
GO:2000651	0.00209434	3	positive regulation of sodium ion transmembrane transporter activity
GO:0006807	0.00215131	288	nitrogen compound metabolic process
GO:0033619	0.00219831	7	membrane protein proteolysis
GO:1901700	0.00222414	55	response to oxygen-containing compound
GO:0051345	0.00223667	32	positive regulation of hydrolase activity
GO:0045137	0.00224111	19	development of primary sexual characteristics
GO:0001501	0.00228928	31	skeletal system development
GO:0043648	0.00230993	10	dicarboxylic acid metabolic process
GO:0031648	0.00233288	5	protein destabilization
GO:1902578	0.00237522	22	single-organism localization
GO:1902580	0.00237522	22	single-organism cellular localization
GO:0043112	0.00239125	14	receptor metabolic process
GO:0006931	0.00239597	2	substrate-dependent cell migration, cell attachment to substrate
GO:0010528	0.00239597	2	regulation of transposition
GO:0010529	0.00239597	2	negative regulation of transposition
GO:0032196	0.00239597	2	transposition
GO:0035801	0.00239597	2	adrenal cortex development
GO:0035802	0.00239597	2	adrenal cortex formation
GO:0046203	0.00239597	2	spermidine catabolic process
GO:0060720	0.00239597	2	spongiotrophoblast cell proliferation
GO:0060722	0.00239597	2	cell proliferation involved in embryonic placenta development
GO:0072284	0.00239597	2	metanephric S-shaped body morphogenesis
GO:0090214	0.00239597	2	spongiotrophoblast layer developmental growth
GO:0006835	0.00243	9	dicarboxylic acid transport
GO:0002067	0.00244449	6	glandular epithelial cell differentiation
GO:0042181	0.00244449	6	ketone biosynthetic process
GO:2000242	0.00244449	6	negative regulation of reproductive process
GO:0019932	0.00246097	16	second-messenger-mediated signaling
GO:0006644	0.00250535	22	phospholipid metabolic process
GO:0014706	0.00252265	28	striated muscle tissue development
GO:0002521	0.0025265	32	leukocyte differentiation
GO:0007169	0.0025265	32	transmembrane receptor protein tyrosine kinase signaling pathway
GO:2000021	0.00253981	15	regulation of ion homeostasis
GO:0032504	0.00256609	43	multicellular organism reproduction
GO:0014074	0.00257739	11	response to purine-containing compound
GO:0060537	0.00259378	29	muscle tissue development
GO:0070838	0.00267053	27	divalent metal ion transport
GO:0045926	0.0026815	19	negative regulation of growth
GO:0001892	0.00273086	12	embryonic placenta development
GO:0043066	0.00273948	43	negative regulation of apoptotic process
GO:0002028	0.00276207	8	regulation of sodium ion transport
GO:0030509	0.00279342	13	BMP signaling pathway
GO:0001558	0.0028365	25	regulation of cell growth
GO:0051259	0.00284799	32	protein oligomerization
GO:0001711	0.00286326	4	endodermal cell fate commitment
GO:0006882	0.00286326	4	cellular zinc ion homeostasis
GO:0010454	0.00286326	4	negative regulation of cell fate commitment
GO:0010880	0.00286326	4	regulation of release of sequestered calcium ion into cytosol by sarcoplasmic reticulum
GO:1901021	0.00286326	4	positive regulation of calcium ion transmembrane transporter activity
GO:0044703	0.00287097	46	multi-organism reproductive process
GO:0048610	0.00288997	34	cellular process involved in reproduction
GO:0006730	0.00293097	6	one-carbon metabolic process
GO:0030501	0.00293097	6	positive regulation of bone mineralization
GO:0006921	0.00293995	5	cellular component disassembly involved in execution phase of apoptosis
GO:0007530	0.00293995	5	sex determination
GO:0030262	0.00293995	5	apoptotic nuclear changes
GO:0072337	0.00293995	5	modified amino acid transport
GO:0072661	0.00293995	5	protein targeting to plasma membrane
GO:0045766	0.00297679	12	positive regulation of angiogenesis
GO:0010632	0.0030259	13	regulation of epithelial cell migration
GO:0050818	0.00305719	9	regulation of coagulation
GO:0055114	0.00307261	60	oxidation-reduction process
GO:0001667	0.0030878	22	ameboidal cell migration
GO:0010976	0.00310799	11	positive regulation of neuron projection development
GO:0043405	0.00312292	20	regulation of MAP kinase activity
GO:0001837	0.00315128	10	epithelial to mesenchymal transition
GO:0051260	0.00341929	22	protein homooligomerization
GO:0007126	0.00343792	16	meiotic nuclear division
GO:0060425	0.00344851	7	lung morphogenesis
GO:0043062	0.00345678	17	extracellular structure organization
GO:0016055	0.00348215	27	Wnt signaling pathway
GO:0070169	0.0034863	6	positive regulation of biomineral tissue development
GO:0045859	0.00350773	39	regulation of protein kinase activity
GO:0008216	0.00353193	3	spermidine metabolic process
GO:0030575	0.00353193	3	nuclear body organization
GO:0031946	0.00353193	3	regulation of glucocorticoid biosynthetic process
GO:0034374	0.00353193	3	low-density lipoprotein particle remodeling
GO:0034650	0.00353193	3	cortisol metabolic process
GO:0034651	0.00353193	3	cortisol biosynthetic process
GO:0072164	0.00353193	3	mesonephric tubule development
GO:2000020	0.00353193	3	positive regulation of male gonad development
GO:0034446	0.003553	8	substrate adhesion-dependent cell spreading
GO:0016331	0.00360586	15	morphogenesis of embryonic epithelium
GO:0006536	0.0036533	5	glutamate metabolic process
GO:0006760	0.0036533	5	folic acid-containing compound metabolic process
GO:0008207	0.0036533	5	C21-steroid hormone metabolic process
GO:0008652	0.00372298	11	cellular amino acid biosynthetic process
GO:0019827	0.00381955	13	stem cell maintenance
GO:0034104	0.00385461	4	negative regulation of tissue remodeling
GO:0045662	0.00385461	4	negative regulation of myoblast differentiation
GO:0006898	0.00385779	15	receptor-mediated endocytosis
GO:0043412	0.0038921	146	macromolecule modification
GO:0003008	0.00390897	74	system process
GO:0032370	0.00396678	7	positive regulation of lipid transport
GO:0046164	0.00396678	7	alcohol catabolic process
GO:0044271	0.00405658	178	cellular nitrogen compound biosynthetic process
GO:0048609	0.00408075	42	multicellular organismal reproductive process
GO:0007129	0.00411618	6	synapsis
GO:0009994	0.00411618	6	oocyte differentiation
GO:0031018	0.00411618	6	endocrine pancreas development
GO:0032350	0.00411618	6	regulation of hormone metabolic process
GO:0060393	0.00411618	6	regulation of pathway-restricted SMAD protein phosphorylation
GO:0031327	0.0041386	68	negative regulation of cellular biosynthetic process
GO:0035270	0.00414611	12	endocrine system development
GO:0032101	0.00415954	35	regulation of response to external stimulus
GO:0033077	0.00422017	10	T cell differentiation in thymus
GO:2000241	0.00422017	10	regulation of reproductive process
GO:0007507	0.00434326	32	heart development
GO:0043410	0.00440022	26	positive regulation of MAPK cascade
GO:0030258	0.00440485	15	lipid modification
GO:0043549	0.00442079	41	regulation of kinase activity
GO:0006816	0.00447776	25	calcium ion transport
GO:0051180	0.00448267	5	vitamin transport
GO:0034332	0.00450877	8	adherens junction organization
GO:0045778	0.00454198	7	positive regulation of ossification
GO:0060563	0.00454198	7	neuroepithelial cell differentiation
GO:0044702	0.00455312	52	single organism reproductive process
GO:0072089	0.00461478	14	stem cell proliferation
GO:0009890	0.00468526	69	negative regulation of biosynthetic process
GO:0006790	0.00471409	16	sulfur compound metabolic process
GO:0001913	0.00482634	6	T cell mediated cytotoxicity
GO:0006509	0.00482634	6	membrane protein ectodomain proteolysis
GO:0051055	0.00482634	6	negative regulation of lipid biosynthetic process
GO:0034329	0.00485533	12	cell junction assembly
GO:0042391	0.00488688	25	regulation of membrane potential
GO:0051641	0.00492974	116	cellular localization
GO:0044242	0.00494106	14	cellular lipid catabolic process
GO:0050769	0.00501344	15	positive regulation of neurogenesis
GO:0001932	0.00502852	54	regulation of protein phosphorylation
GO:0045944	0.00502852	54	positive regulation of transcription from RNA polymerase II promoter
GO:0008210	0.00505478	4	estrogen metabolic process
GO:0014808	0.00505478	4	release of sequestered calcium ion into cytosol by sarcoplasmic reticulum
GO:0038092	0.00505478	4	nodal signaling pathway
GO:0040015	0.00505478	4	negative regulation of multicellular organism growth
GO:0046174	0.00505478	4	polyol catabolic process
GO:0051187	0.00505478	4	cofactor catabolic process
GO:0055069	0.00505478	4	zinc ion homeostasis
GO:0060314	0.00505478	4	regulation of ryanodine-sensitive calcium-release channel activity
GO:0070741	0.00505478	4	response to interleukin-6
GO:0003158	0.00505507	8	endothelium development
GO:0060688	0.00505507	8	regulation of morphogenesis of a branching structure
GO:0006639	0.00507872	10	acylglycerol metabolic process
GO:0050792	0.00507872	10	regulation of viral process
GO:1901362	0.00517143	180	organic cyclic compound biosynthetic process
GO:0015914	0.00517792	7	phospholipid transport
GO:0051704	0.00525317	77	multi-organism process
GO:0001933	0.00531691	21	negative regulation of protein phosphorylation
GO:0009100	0.00531691	21	glycoprotein metabolic process
GO:0010001	0.00534234	15	glial cell differentiation
GO:0006006	0.00540767	18	glucose metabolic process
GO:0002066	0.0054377	5	columnar/cuboidal epithelial cell development
GO:0007617	0.0054377	5	mating behavior
GO:0009066	0.0054377	5	aspartate family amino acid metabolic process
GO:0046885	0.0054377	5	regulation of hormone biosynthetic process
GO:2000191	0.0054377	5	regulation of fatty acid transport
GO:0001845	0.0054463	3	phagolysosome assembly
GO:0002934	0.0054463	3	desmosome organization
GO:0003307	0.0054463	3	regulation of Wnt signaling pathway involved in heart development
GO:0032353	0.0054463	3	negative regulation of hormone biosynthetic process
GO:0061032	0.0054463	3	visceral serous pericardium development
GO:0072163	0.0054463	3	mesonephric epithelium development
GO:2000737	0.0054463	3	negative regulation of stem cell differentiation
GO:0051171	0.00550436	190	regulation of nitrogen compound metabolic process
GO:0051649	0.00550863	101	establishment of localization in cell
GO:0006638	0.00555639	10	neutral lipid metabolic process
GO:0010812	0.00562253	6	negative regulation of cell-substrate adhesion
GO:0048599	0.00562253	6	oocyte development
GO:1901019	0.00562253	6	regulation of calcium ion transmembrane transporter activity
GO:0051321	0.00564945	16	meiotic cell cycle
GO:0046546	0.00569086	11	development of primary male sexual characteristics
GO:0001889	0.00572666	9	liver development
GO:0010770	0.0058784	7	positive regulation of cell morphogenesis involved in differentiation
GO:0022607	0.00609637	94	cellular component assembly
GO:0016125	0.00609727	12	sterol metabolic process
GO:0071383	0.00616805	11	cellular response to steroid hormone stimulus
GO:0033036	0.00632245	107	macromolecule localization
GO:0032388	0.00635269	16	positive regulation of intracellular transport
GO:0032352	0.0064818	4	positive regulation of hormone metabolic process
GO:0032801	0.0064818	4	receptor catabolic process
GO:0042572	0.0064818	4	retinol metabolic process
GO:0060251	0.0064818	4	regulation of glial cell proliferation
GO:0051148	0.00651051	6	negative regulation of muscle cell differentiation
GO:0030879	0.00656291	12	mammary gland development
GO:0019751	0.00661651	10	polyol metabolic process
GO:0032412	0.0066761	11	regulation of ion transmembrane transporter activity
GO:0045732	0.0066761	11	positive regulation of protein catabolic process
GO:0032870	0.00673033	24	cellular response to hormone stimulus
GO:0070201	0.00676652	29	regulation of establishment of protein localization
GO:0030595	0.00678203	13	leukocyte chemotaxis
GO:2000113	0.00688851	62	negative regulation of cellular macromolecule biosynthetic process
GO:0010634	0.00693171	9	positive regulation of epithelial cell migration
GO:0001831	0.00695374	2	trophectodermal cellular morphogenesis
GO:0003130	0.00695374	2	BMP signaling pathway involved in heart induction
GO:0003133	0.00695374	2	endodermal-mesodermal cell signaling
GO:0003134	0.00695374	2	endodermal-mesodermal cell signaling involved in heart induction
GO:0010273	0.00695374	2	detoxification of copper ion
GO:0019254	0.00695374	2	carnitine metabolic process, CoA-linked
GO:0019388	0.00695374	2	galactose catabolic process
GO:0032286	0.00695374	2	central nervous system myelin maintenance
GO:0035564	0.00695374	2	regulation of kidney size
GO:0035990	0.00695374	2	tendon cell differentiation
GO:0035992	0.00695374	2	tendon formation
GO:0038165	0.00695374	2	oncostatin-M-mediated signaling pathway
GO:0042167	0.00695374	2	heme catabolic process
GO:0042985	0.00695374	2	negative regulation of amyloid precursor protein biosynthetic process
GO:0043490	0.00695374	2	malate-aspartate shuttle
GO:0045163	0.00695374	2	clustering of voltage-gated potassium channels
GO:0046149	0.00695374	2	pigment catabolic process
GO:0046208	0.00695374	2	spermine catabolic process
GO:0046655	0.00695374	2	folic acid metabolic process
GO:0048320	0.00695374	2	axial mesoderm formation
GO:0060748	0.00695374	2	tertiary branching involved in mammary gland duct morphogenesis
GO:0072050	0.00695374	2	S-shaped body morphogenesis
GO:0072125	0.00695374	2	negative regulation of glomerular mesangial cell proliferation
GO:0090116	0.00695374	2	C-5 methylation of cytosine
GO:0097252	0.00695374	2	oligodendrocyte apoptotic process
GO:1900200	0.00695374	2	mesenchymal cell apoptotic process involved in metanephros development
GO:1900211	0.00695374	2	regulation of mesenchymal cell apoptotic process involved in metanephros development
GO:1900212	0.00695374	2	negative regulation of mesenchymal cell apoptotic process involved in metanephros development
GO:1990169	0.00695374	2	stress response to copper ion
GO:2000653	0.00695374	2	regulation of genetic imprinting
GO:2000726	0.00695374	2	negative regulation of cardiac muscle cell differentiation
GO:2000855	0.00695374	2	regulation of mineralocorticoid secretion
GO:2000857	0.00695374	2	positive regulation of mineralocorticoid secretion
GO:2000858	0.00695374	2	regulation of aldosterone secretion
GO:2000860	0.00695374	2	positive regulation of aldosterone secretion
GO:0034654	0.00698981	170	nucleobase-containing compound biosynthetic process
GO:0003143	0.00700017	8	embryonic heart tube morphogenesis
GO:0030193	0.00700017	8	regulation of blood coagulation
GO:1900046	0.00700017	8	regulation of hemostasis
GO:0032409	0.00705617	12	regulation of transporter activity
GO:0050678	0.00706634	21	regulation of epithelial cell proliferation
GO:0051051	0.00721329	26	negative regulation of transport
GO:0046907	0.00724989	69	intracellular transport
GO:0030336	0.00725827	15	negative regulation of cell migration
GO:0051247	0.00726877	55	positive regulation of protein metabolic process
GO:0044085	0.00727633	101	cellular component biogenesis
GO:0034641	0.00748997	268	cellular nitrogen compound metabolic process
GO:0043170	0.00749108	348	macromolecule metabolic process
GO:0030198	0.00753841	16	extracellular matrix organization
GO:0007605	0.00757814	12	sensory perception of sound
GO:0043123	0.00757814	12	positive regulation of I-kappaB kinase/NF-kappaB signaling
GO:0055086	0.00762309	71	nucleobase-containing small molecule metabolic process
GO:0010629	0.00770929	62	negative regulation of gene expression
GO:0071705	0.00773073	39	nitrogen compound transport
GO:0003002	0.00773394	25	regionalization
GO:0002456	0.00775984	8	T cell mediated immunity
GO:0031623	0.00775984	8	receptor internalization
GO:0032526	0.00775984	8	response to retinoic acid
GO:0048477	0.00775984	8	oogenesis
GO:0051893	0.0077624	5	regulation of focal adhesion assembly
GO:0090109	0.0077624	5	regulation of cell-substrate junction assembly
GO:0060560	0.00778099	14	developmental growth involved in morphogenesis
GO:0051222	0.00781849	18	positive regulation of protein transport
GO:0003129	0.00787417	3	heart induction
GO:0006012	0.00787417	3	galactose metabolic process
GO:0007406	0.00787417	3	negative regulation of neuroblast proliferation
GO:0031943	0.00787417	3	regulation of glucocorticoid metabolic process
GO:0032351	0.00787417	3	negative regulation of hormone metabolic process
GO:0032836	0.00787417	3	glomerular basement membrane development
GO:0090009	0.00787417	3	primitive streak formation
GO:0090031	0.00787417	3	positive regulation of steroid hormone biosynthetic process
GO:0090316	0.00812993	12	positive regulation of intracellular protein transport
GO:0040013	0.00814013	17	negative regulation of locomotion
GO:0007398	0.00815244	4	ectoderm development
GO:0032303	0.00815244	4	regulation of icosanoid secretion
GO:0035883	0.00815244	4	enteroendocrine cell differentiation
GO:0000122	0.00824996	40	negative regulation of transcription from RNA polymerase II promoter
GO:0035148	0.0082764	13	tube formation
GO:0032844	0.00828395	24	regulation of homeostatic process
GO:0051130	0.00830873	45	positive regulation of cellular component organization
GO:0035050	0.00832193	9	embryonic heart tube development
GO:0046545	0.00839861	11	development of primary female sexual characteristics
GO:0034333	0.00840578	7	adherens junction assembly
GO:0008406	0.00842302	16	gonad development
GO:0072091	0.0084931	10	regulation of stem cell proliferation
GO:0032268	0.00850375	78	regulation of cellular protein metabolic process
GO:0051348	0.00857842	17	negative regulation of transferase activity
GO:0045446	0.00857982	8	endothelial cell differentiation
GO:0033344	0.00858469	6	cholesterol efflux
GO:0043647	0.00858469	6	inositol phosphate metabolic process
GO:0010631	0.00864889	15	epithelial cell migration
GO:0043270	0.00864889	15	positive regulation of ion transport
GO:2000146	0.00864889	15	negative regulation of cell motility
GO:0007517	0.00871162	25	muscle organ development
GO:0001508	0.00882829	13	action potential
GO:0050954	0.00882829	13	sensory perception of mechanical stimulus
GO:0007423	0.00907335	34	sensory organ development
GO:0010558	0.00911115	64	negative regulation of macromolecule biosynthetic process
GO:0010718	0.00915026	5	positive regulation of epithelial to mesenchymal transition
GO:0071514	0.00915026	5	genetic imprinting
GO:0006464	0.00915116	138	cellular protein modification process
GO:0036211	0.00915116	138	protein modification process
GO:2001141	0.0092922	153	regulation of RNA biosynthetic process
GO:0018130	0.00937508	172	heterocycle biosynthetic process
GO:0006635	0.00940306	7	fatty acid beta-oxidation
GO:0042446	0.00940306	7	hormone biosynthetic process
GO:0031400	0.00941785	25	negative regulation of protein modification process
GO:0070167	0.0094629	8	regulation of biomineral tissue development
GO:0022412	0.00954508	18	cellular process involved in reproduction in multicellular organism
GO:0031399	0.00965911	63	regulation of protein modification process
GO:0022898	0.00972575	11	regulation of transmembrane transporter activity
GO:0003156	0.00978214	6	regulation of organ formation
GO:0070192	0.00978214	6	chromosome organization involved in meiosis
GO:0097006	0.00978214	6	regulation of plasma lipoprotein particle levels
GO:0019219	0.00978791	185	regulation of nucleobase-containing compound metabolic process
GO:0006355	0.00979898	152	regulation of transcription, DNA-templated
GO:0021915	0.0099086	14	neural tube development
GO:0051246	0.00994636	88	regulation of protein metabolic process
GO:0042552	0.00995456	10	myelination
GO:0071229	0.00995456	10	cellular response to acid
GO:0019438	0.00998153	172	aromatic compound biosynthetic process
GO:0000188	0.0100821	4	inactivation of MAPK activity
GO:0010002	0.0100821	4	cardioblast differentiation
GO:0070296	0.0100821	4	sarcoplasmic reticulum calcium ion transport
GO:0071385	0.0100821	4	cellular response to glucocorticoid stimulus
GO:2000649	0.0100821	4	regulation of sodium ion transmembrane transporter activity
GO:2001259	0.0100821	4	positive regulation of cation channel activity
GO:0044260	0.0101312	311	cellular macromolecule metabolic process
GO:0008203	0.0104471	11	cholesterol metabolic process
GO:0046661	0.0104471	11	male sex differentiation
GO:0030217	0.0105241	17	T cell differentiation
GO:0042060	0.0105471	21	wound healing
GO:2000112	0.0106377	164	regulation of cellular macromolecule biosynthetic process
GO:0031647	0.0106578	12	regulation of protein stability
GO:0045940	0.0107	5	positive regulation of steroid metabolic process
GO:0071827	0.0107	5	plasma lipoprotein particle organization
GO:1902742	0.0107	5	apoptotic process involved in development
GO:1901565	0.0107175	59	organonitrogen compound catabolic process
GO:0045165	0.010759	20	cell fate commitment
GO:0032368	0.0107917	9	regulation of lipid transport
GO:0044070	0.0107917	9	regulation of anion transport
GO:0007281	0.0108231	15	germ cell development
GO:0051271	0.0108231	15	negative regulation of cellular component movement
GO:0021978	0.0108433	3	telencephalon regionalization
GO:0031579	0.0108433	3	membrane raft organization
GO:0033623	0.0108433	3	regulation of integrin activation
GO:0034375	0.0108433	3	high-density lipoprotein particle remodeling
GO:0034755	0.0108433	3	iron ion transmembrane transport
GO:0045779	0.0108433	3	negative regulation of bone resorption
GO:1901699	0.0108636	23	cellular response to nitrogen compound
GO:0051252	0.0108658	156	regulation of RNA metabolic process
GO:0006955	0.0110352	49	immune response
GO:0006749	0.0110938	6	glutathione metabolic process
GO:0055081	0.0110938	6	anion homeostasis
GO:1901888	0.0110938	6	regulation of cell junction assembly
GO:0034762	0.0113043	23	regulation of transmembrane transport
GO:0097285	0.01135	30	cell-type specific apoptotic process
GO:0032270	0.0115821	49	positive regulation of cellular protein metabolic process
GO:0007272	0.0116001	10	ensheathment of neurons
GO:0008366	0.0116001	10	axon ensheathment
GO:0019319	0.0116528	7	hexose biosynthetic process
GO:0043200	0.0116528	7	response to amino acid
GO:0055117	0.0116528	7	regulation of cardiac muscle contraction
GO:0034612	0.011726	9	response to tumor necrosis factor
GO:0046649	0.0119797	34	lymphocyte activation
GO:0045834	0.0120121	11	positive regulation of lipid metabolic process
GO:0046660	0.0120121	11	female sex differentiation
GO:0050770	0.0120121	11	regulation of axonogenesis
GO:0016054	0.0120602	15	organic acid catabolic process
GO:0046395	0.0120602	15	carboxylic acid catabolic process
GO:0034367	0.0122847	4	macromolecular complex remodeling
GO:0034368	0.0122847	4	protein-lipid complex remodeling
GO:0034369	0.0122847	4	plasma lipoprotein particle remodeling
GO:0035088	0.0122847	4	establishment or maintenance of apical/basal cell polarity
GO:0042982	0.0122847	4	amyloid precursor protein metabolic process
GO:0051602	0.0122847	4	response to electrical stimulus
GO:0061245	0.0122847	4	establishment or maintenance of bipolar cell polarity
GO:0072210	0.0122847	4	metanephric nephron development
GO:0090181	0.0122847	4	regulation of cholesterol metabolic process
GO:0046903	0.0123139	50	secretion
GO:0045124	0.0124199	5	regulation of bone resorption
GO:0060761	0.0124199	5	negative regulation of response to cytokine stimulus
GO:0071825	0.0124199	5	protein-lipid complex subunit organization
GO:1901360	0.0125205	269	organic cyclic compound metabolic process
GO:0014015	0.0125251	6	positive regulation of gliogenesis
GO:0021545	0.0125251	6	cranial nerve development
GO:0010556	0.0125673	168	regulation of macromolecule biosynthetic process
GO:0002062	0.0127194	9	chondrocyte differentiation
GO:0019228	0.0127194	9	neuronal action potential
GO:0048771	0.0127712	13	tissue remodeling
GO:0050680	0.0128586	11	negative regulation of epithelial cell proliferation
GO:0051291	0.0128586	11	protein heterooligomerization
GO:0001947	0.0129128	7	heart looping
GO:0048546	0.0129128	7	digestive tract morphogenesis
GO:0070228	0.0129128	7	regulation of lymphocyte apoptotic process
GO:0071417	0.0130082	21	cellular response to organonitrogen compound
GO:0051235	0.0134312	17	maintenance of location
GO:0055007	0.0134434	10	cardiac muscle cell differentiation
GO:0002175	0.0134563	2	protein localization to paranode region of axon
GO:0003104	0.0134563	2	positive regulation of glomerular filtration
GO:0006538	0.0134563	2	glutamate catabolic process
GO:0006787	0.0134563	2	porphyrin-containing compound catabolic process
GO:0010649	0.0134563	2	regulation of cell communication by electrical coupling
GO:0015889	0.0134563	2	cobalamin transport
GO:0016115	0.0134563	2	terpenoid catabolic process
GO:0030578	0.0134563	2	PML body organization
GO:0032345	0.0134563	2	negative regulation of aldosterone metabolic process
GO:0032348	0.0134563	2	negative regulation of aldosterone biosynthetic process
GO:0032354	0.0134563	2	response to follicle-stimulating hormone
GO:0032802	0.0134563	2	low-density lipoprotein particle receptor catabolic process
GO:0032803	0.0134563	2	regulation of low-density lipoprotein particle receptor catabolic process
GO:0033015	0.0134563	2	tetrapyrrole catabolic process
GO:0035931	0.0134563	2	mineralocorticoid secretion
GO:0035932	0.0134563	2	aldosterone secretion
GO:0043045	0.0134563	2	DNA methylation involved in embryo development
GO:0046499	0.0134563	2	S-adenosylmethioninamine metabolic process
GO:0048861	0.0134563	2	leukemia inhibitory factor signaling pathway
GO:0060129	0.0134563	2	thyroid-stimulating hormone-secreting cell differentiation
GO:0060686	0.0134563	2	negative regulation of prostatic bud formation
GO:0061002	0.0134563	2	negative regulation of dendritic spine morphogenesis
GO:0061438	0.0134563	2	renal system vasculature morphogenesis
GO:0061439	0.0134563	2	kidney vasculature morphogenesis
GO:0070120	0.0134563	2	ciliary neurotrophic factor-mediated signaling pathway
GO:0071205	0.0134563	2	protein localization to juxtaparanode region of axon
GO:0072095	0.0134563	2	regulation of branch elongation involved in ureteric bud branching
GO:0072103	0.0134563	2	glomerulus vasculature morphogenesis
GO:0072104	0.0134563	2	glomerular capillary formation
GO:0072179	0.0134563	2	nephric duct formation
GO:0072198	0.0134563	2	mesenchymal cell proliferation involved in ureter development
GO:0072199	0.0134563	2	regulation of mesenchymal cell proliferation involved in ureter development
GO:0090185	0.0134563	2	negative regulation of kidney development
GO:0090394	0.0134563	2	negative regulation of excitatory postsynaptic membrane potential
GO:1901538	0.0134563	2	changes to DNA methylation involved in embryo development
GO:2000043	0.0134563	2	regulation of cardiac cell fate specification
GO:2000065	0.0134563	2	negative regulation of cortisol biosynthetic process
GO:0016052	0.0137496	11	carbohydrate catabolic process
GO:0043903	0.0137496	11	regulation of symbiosis, encompassing mutualism through parasitism
GO:2001235	0.0137537	12	positive regulation of apoptotic signaling pathway
GO:0032006	0.014081	6	regulation of TOR signaling
GO:0071230	0.014081	6	cellular response to amino acid stimulus
GO:0031346	0.0140817	17	positive regulation of cell projection organization
GO:0034765	0.0142188	22	regulation of ion transmembrane transport
GO:0016482	0.0142642	41	cytoplasmic transport
GO:0046916	0.0142677	7	cellular transition metal ion homeostasis
GO:0000096	0.0143177	5	sulfur amino acid metabolic process
GO:0017158	0.0143177	5	regulation of calcium ion-dependent exocytosis
GO:0033628	0.0143177	5	regulation of cell adhesion mediated by integrin
GO:0001823	0.0143735	3	mesonephros development
GO:0003181	0.0143735	3	atrioventricular valve morphogenesis
GO:0003306	0.0143735	3	Wnt signaling pathway involved in heart development
GO:0009437	0.0143735	3	carnitine metabolic process
GO:0034349	0.0143735	3	glial cell apoptotic process
GO:0043649	0.0143735	3	dicarboxylic acid catabolic process
GO:0043650	0.0143735	3	dicarboxylic acid biosynthetic process
GO:0045197	0.0143735	3	establishment or maintenance of epithelial cell apical/basal polarity
GO:0048617	0.0143735	3	embryonic foregut morphogenesis
GO:0060911	0.0143735	3	cardiac cell fate commitment
GO:0048534	0.0147319	34	hematopoietic or lymphoid organ development
GO:0010574	0.0147726	4	regulation of vascular endothelial growth factor production
GO:0010771	0.0147726	4	negative regulation of cell morphogenesis involved in differentiation
GO:0030325	0.0147726	4	adrenal gland development
GO:0048557	0.0147726	4	embryonic digestive tract morphogenesis
GO:0061028	0.0147726	4	establishment of endothelial barrier
GO:0071384	0.0147726	4	cellular response to corticosteroid stimulus
GO:0072215	0.0147726	4	regulation of metanephros development
GO:0007292	0.014892	9	female gamete generation
GO:0008584	0.014892	9	male gonad development
GO:0007420	0.014991	32	brain development
GO:0030097	0.0153191	31	hemopoiesis
GO:0001654	0.0153716	23	eye development
GO:0014031	0.0154979	10	mesenchymal cell development
GO:0050768	0.0154979	10	negative regulation of neurogenesis
GO:0003013	0.0156116	26	circulatory system process
GO:0061371	0.0157212	7	determination of heart left/right asymmetry
GO:0010562	0.0157232	47	positive regulation of phosphorus metabolic process
GO:0045937	0.0157232	47	positive regulation of phosphate metabolic process
GO:0000186	0.0157667	6	activation of MAPKK activity
GO:0050878	0.0157705	20	regulation of body fluid levels
GO:0032880	0.0159134	32	regulation of protein localization
GO:0007417	0.015974	39	central nervous system development
GO:0045892	0.0159906	54	negative regulation of transcription, DNA-templated
GO:0090287	0.0160731	13	regulation of cellular response to growth factor stimulus
GO:1902679	0.0160802	55	negative regulation of RNA biosynthetic process
GO:0060070	0.0161818	17	canonical Wnt signaling pathway
GO:0021675	0.0162423	8	nerve development
GO:0071900	0.0163286	25	regulation of protein serine/threonine kinase activity
GO:0022411	0.0163569	14	cellular component disassembly
GO:0044705	0.0164007	5	multi-organism reproductive behavior
GO:0060348	0.016493	12	bone development
GO:0031214	0.0167035	11	biomineral tissue development
GO:0042098	0.0169918	13	T cell proliferation
GO:0032774	0.0171185	153	RNA biosynthetic process
GO:0030098	0.0171979	21	lymphocyte differentiation
GO:0015918	0.0172767	7	sterol transport
GO:0030301	0.0172767	7	cholesterol transport
GO:0048525	0.0172767	7	negative regulation of viral process
GO:0072006	0.0172767	7	nephron development
GO:0007276	0.0172834	31	gamete generation
GO:0010594	0.0173263	9	regulation of endothelial cell migration
GO:0051248	0.0174791	34	negative regulation of protein metabolic process
GO:0006541	0.0175568	4	glutamine metabolic process
GO:0010573	0.0175568	4	vascular endothelial growth factor production
GO:0010893	0.0175568	4	positive regulation of steroid biosynthetic process
GO:0021871	0.0175568	4	forebrain regionalization
GO:0030539	0.0175568	4	male genitalia development
GO:0034110	0.0175568	4	regulation of homotypic cell-cell adhesion
GO:0046835	0.0175568	4	carbohydrate phosphorylation
GO:0060039	0.0175568	4	pericardium development
GO:0072028	0.0175568	4	nephron morphogenesis
GO:0007043	0.017587	6	cell-cell junction assembly
GO:0007045	0.017587	6	cell-substrate adherens junction assembly
GO:0032436	0.017587	6	positive regulation of proteasomal ubiquitin-dependent protein catabolic process
GO:0048041	0.017587	6	focal adhesion assembly
GO:0060079	0.017587	6	regulation of excitatory postsynaptic membrane potential
GO:0044092	0.0175873	49	negative regulation of molecular function
GO:0044344	0.0176444	8	cellular response to fibroblast growth factor stimulus
GO:0046849	0.0176444	8	bone remodeling
GO:0051209	0.0176444	8	release of sequestered calcium ion into cytosol
GO:0051283	0.0176444	8	negative regulation of sequestering of calcium ion
GO:0071774	0.0176444	8	response to fibroblast growth factor
GO:0021700	0.0177116	17	developmental maturation
GO:0002520	0.0179702	35	immune system development
GO:0006886	0.0180562	40	intracellular protein transport
GO:0051172	0.0181018	62	negative regulation of nitrogen compound metabolic process
GO:0097193	0.0181042	18	intrinsic apoptotic signaling pathway
GO:0016358	0.0181488	14	dendrite development
GO:1902582	0.0182363	55	single-organism intracellular transport
GO:0001655	0.0183659	19	urogenital system development
GO:0006605	0.0183659	19	protein targeting
GO:0001710	0.0184775	3	mesodermal cell fate commitment
GO:0003323	0.0184775	3	type B pancreatic cell development
GO:0006555	0.0184775	3	methionine metabolic process
GO:0006577	0.0184775	3	amino-acid betaine metabolic process
GO:0007440	0.0184775	3	foregut morphogenesis
GO:0010719	0.0184775	3	negative regulation of epithelial to mesenchymal transition
GO:0032306	0.0184775	3	regulation of prostaglandin secretion
GO:0032310	0.0184775	3	prostaglandin secretion
GO:0032525	0.0184775	3	somite rostral/caudal axis specification
GO:0033240	0.0184775	3	positive regulation of cellular amine metabolic process
GO:0034433	0.0184775	3	steroid esterification
GO:0034434	0.0184775	3	sterol esterification
GO:0034435	0.0184775	3	cholesterol esterification
GO:0043691	0.0184775	3	reverse cholesterol transport
GO:0045606	0.0184775	3	positive regulation of epidermal cell differentiation
GO:0046851	0.0184775	3	negative regulation of bone remodeling
GO:0046855	0.0184775	3	inositol phosphate dephosphorylation
GO:0051481	0.0184775	3	negative regulation of cytosolic calcium ion concentration
GO:0060766	0.0184775	3	negative regulation of androgen receptor signaling pathway
GO:0072074	0.0184775	3	kidney mesenchyme development
GO:0072273	0.0184775	3	metanephric nephron morphogenesis
GO:1900408	0.0184775	3	negative regulation of cellular response to oxidative stress
GO:0010952	0.0185353	12	positive regulation of peptidase activity
GO:0010883	0.0186756	5	regulation of lipid storage
GO:0048265	0.0186756	5	response to pain
GO:0050819	0.0186756	5	negative regulation of coagulation
GO:0060135	0.0186756	5	maternal process involved in female pregnancy
GO:0045184	0.0188932	74	establishment of protein localization
GO:0001818	0.0189207	11	negative regulation of cytokine production
GO:0034613	0.0189363	54	cellular protein localization
GO:0070374	0.0190052	10	positive regulation of ERK1 and ERK2 cascade
GO:0043900	0.0190477	15	regulation of multi-organism process
GO:0051403	0.0190477	15	stress-activated MAPK cascade
GO:0009914	0.0191299	19	hormone transport
GO:0006612	0.0191312	8	protein targeting to membrane
GO:0051282	0.0191312	8	regulation of sequestering of calcium ion
GO:0048858	0.0192471	38	cell projection morphogenesis
GO:0032269	0.0193428	30	negative regulation of cellular protein metabolic process
GO:0007409	0.0193671	25	axonogenesis
GO:2001257	0.0195463	6	regulation of cation channel activity
GO:0042692	0.0199539	22	muscle cell differentiation
GO:0030308	0.0199872	13	negative regulation of cell growth
GO:0044264	0.0200385	9	cellular polysaccharide metabolic process
GO:0051046	0.0200695	34	regulation of secretion
GO:0008630	0.0202943	10	intrinsic apoptotic signaling pathway in response to DNA damage
GO:0071901	0.0202943	10	negative regulation of protein serine/threonine kinase activity
GO:0019538	0.0203747	203	protein metabolic process
GO:0070727	0.0205662	54	cellular macromolecule localization
GO:0032147	0.0206392	16	activation of protein kinase activity
GO:0033157	0.0206392	16	regulation of intracellular protein transport
GO:0006767	0.0206465	4	water-soluble vitamin metabolic process
GO:0014009	0.0206465	4	glial cell proliferation
GO:0048846	0.0206465	4	axon extension involved in axon guidance
GO:0061311	0.0206465	4	cell surface receptor signaling pathway involved in heart development
GO:0086065	0.0206465	4	cell communication involved in cardiac conduction
GO:1902284	0.0206465	4	neuron projection extension involved in neuron projection guidance
GO:0030500	0.0207071	7	regulation of bone mineralization
GO:0045669	0.0207071	7	positive regulation of osteoblast differentiation
GO:0046364	0.0207071	7	monosaccharide biosynthetic process
GO:0010639	0.0211036	17	negative regulation of organelle organization
GO:0017145	0.0211487	5	stem cell division
GO:1902475	0.0211487	5	L-alpha-amino acid transmembrane transport
GO:0061041	0.0215039	9	regulation of wound healing
GO:0006351	0.0215656	151	transcription, DNA-templated
GO:0001826	0.0217027	2	inner cell mass cell differentiation
GO:0002568	0.0217027	2	somatic diversification of T cell receptor genes
GO:0002681	0.0217027	2	somatic recombination of T cell receptor gene segments
GO:0003163	0.0217027	2	sinoatrial node development
GO:0005513	0.0217027	2	detection of calcium ion
GO:0006537	0.0217027	2	glutamate biosynthetic process
GO:0007567	0.0217027	2	parturition
GO:0008215	0.0217027	2	spermine metabolic process
GO:0010424	0.0217027	2	DNA methylation on cytosine within a CG sequence
GO:0010917	0.0217027	2	negative regulation of mitochondrial membrane potential
GO:0014054	0.0217027	2	positive regulation of gamma-aminobutyric acid secretion
GO:0015727	0.0217027	2	lactate transport
GO:0031944	0.0217027	2	negative regulation of glucocorticoid metabolic process
GO:0031947	0.0217027	2	negative regulation of glucocorticoid biosynthetic process
GO:0032415	0.0217027	2	regulation of sodium:hydrogen antiporter activity
GO:0032730	0.0217027	2	positive regulation of interleukin-1 alpha production
GO:0032754	0.0217027	2	positive regulation of interleukin-5 production
GO:0032776	0.0217027	2	DNA methylation on cytosine
GO:0033153	0.0217027	2	T cell receptor V(D)J recombination
GO:0033505	0.0217027	2	floor plate morphogenesis
GO:0033634	0.0217027	2	positive regulation of cell-cell adhesion mediated by integrin
GO:0035524	0.0217027	2	proline transmembrane transport
GO:0035873	0.0217027	2	lactate transmembrane transport
GO:0035879	0.0217027	2	plasma membrane lactate transport
GO:0035989	0.0217027	2	tendon development
GO:0036120	0.0217027	2	cellular response to platelet-derived growth factor stimulus
GO:0038107	0.0217027	2	nodal signaling pathway involved in determination of left/right asymmetry
GO:0042663	0.0217027	2	regulation of endodermal cell fate specification
GO:0045198	0.0217027	2	establishment of epithelial cell apical/basal polarity
GO:0045764	0.0217027	2	positive regulation of cellular amino acid metabolic process
GO:0048859	0.0217027	2	formation of anatomical boundary
GO:0050847	0.0217027	2	progesterone receptor signaling pathway
GO:0060316	0.0217027	2	positive regulation of ryanodine-sensitive calcium-release channel activity
GO:0060605	0.0217027	2	tube lumen cavitation
GO:0060662	0.0217027	2	salivary gland cavitation
GO:0060681	0.0217027	2	branch elongation involved in ureteric bud branching
GO:0060912	0.0217027	2	cardiac cell fate specification
GO:0061000	0.0217027	2	negative regulation of dendritic spine development
GO:0061312	0.0217027	2	BMP signaling pathway involved in heart development
GO:0071680	0.0217027	2	response to indole-3-methanol
GO:0071681	0.0217027	2	cellular response to indole-3-methanol
GO:0072161	0.0217027	2	mesenchymal cell differentiation involved in kidney development
GO:0090237	0.0217027	2	regulation of arachidonic acid secretion
GO:0097501	0.0217027	2	stress response to metal ion
GO:1900094	0.0217027	2	regulation of transcription from RNA polymerase II promoter involved in determination of left/right symmetry
GO:1900164	0.0217027	2	nodal signaling pathway involved in determination of lateral mesoderm left/right asymmetry
GO:1901723	0.0217027	2	negative regulation of cell proliferation involved in kidney development
GO:2000644	0.0217027	2	regulation of receptor catabolic process
GO:2001012	0.0217027	2	mesenchymal cell differentiation involved in renal system development
GO:2001046	0.0217027	2	positive regulation of integrin-mediated signaling pathway
GO:0048469	0.0219458	12	cell maturation
GO:0031098	0.0219558	15	stress-activated protein kinase signaling cascade
GO:0071496	0.0221934	13	cellular response to external stimulus
GO:0090087	0.0221934	13	regulation of peptide transport
GO:0046683	0.0223692	8	response to organophosphorus
GO:0048145	0.0223692	8	regulation of fibroblast proliferation
GO:0050821	0.0223692	8	protein stabilization
GO:2000106	0.0223692	8	regulation of leukocyte apoptotic process
GO:0080134	0.0224102	46	regulation of response to stress
GO:0008543	0.0225884	7	fibroblast growth factor receptor signaling pathway
GO:0043407	0.0225884	7	negative regulation of MAP kinase activity
GO:0033673	0.022996	15	negative regulation of kinase activity
GO:0044724	0.0230621	10	single-organism carbohydrate catabolic process
GO:0048565	0.0230621	10	digestive tract development
GO:0003171	0.0231617	3	atrioventricular valve development
GO:0006704	0.0231617	3	glucocorticoid biosynthetic process
GO:0031000	0.0231617	3	response to caffeine
GO:0033151	0.0231617	3	V(D)J recombination
GO:0034698	0.0231617	3	response to gonadotropin
GO:0042953	0.0231617	3	lipoprotein transport
GO:0043046	0.0231617	3	DNA methylation involved in gamete generation
GO:0045540	0.0231617	3	regulation of cholesterol biosynthetic process
GO:0045836	0.0231617	3	positive regulation of meiosis
GO:0046838	0.0231617	3	phosphorylated carbohydrate dephosphorylation
GO:0046886	0.0231617	3	positive regulation of hormone biosynthetic process
GO:0051900	0.0231617	3	regulation of mitochondrial depolarization
GO:0060575	0.0231617	3	intestinal epithelial cell differentiation
GO:0071545	0.0231617	3	inositol phosphate catabolic process
GO:0090314	0.0231617	3	positive regulation of protein targeting to membrane
GO:0090382	0.0231617	3	phagosome maturation
GO:1902187	0.0231617	3	negative regulation of viral release from host cell
GO:0007411	0.0232788	14	axon guidance
GO:0010038	0.0232788	14	response to metal ion
GO:0097485	0.0232788	14	neuron projection guidance
GO:0002682	0.0234366	50	regulation of immune system process
GO:0016192	0.0236901	54	vesicle-mediated transport
GO:0002252	0.0237152	30	immune effector process
GO:0019098	0.0238256	5	reproductive behavior
GO:0060993	0.0238256	5	kidney morphogenesis
GO:0006892	0.0238993	6	post-Golgi vesicle-mediated transport
GO:0015807	0.0238993	6	L-amino acid transport
GO:0051279	0.0238993	6	regulation of release of sequestered calcium ion into cytosol
GO:0051384	0.0238993	6	response to glucocorticoid
GO:0001838	0.0239981	11	embryonic epithelial tube formation
GO:0043542	0.0239981	11	endothelial cell migration
GO:0072175	0.0239981	11	epithelial tube formation
GO:0010543	0.0240494	4	regulation of platelet activation
GO:0033144	0.0240494	4	negative regulation of intracellular steroid hormone receptor signaling pathway
GO:0070670	0.0240494	4	response to interleukin-4
GO:1902305	0.0240494	4	regulation of sodium ion transmembrane transport
GO:0030307	0.0245439	10	positive regulation of cell growth
GO:0030073	0.0245759	13	insulin secretion
GO:0006942	0.0245846	7	regulation of striated muscle contraction
GO:0015908	0.0245846	7	fatty acid transport
GO:0009991	0.024623	16	response to extracellular stimulus
GO:0045934	0.0250343	60	negative regulation of nucleobase-containing compound metabolic process
GO:0006469	0.0256084	14	negative regulation of protein kinase activity
GO:0006650	0.0256084	14	glycerophospholipid metabolic process
GO:0043122	0.0256084	14	regulation of I-kappaB kinase/NF-kappaB signaling
GO:0048144	0.0259754	8	fibroblast proliferation
GO:0097530	0.0259754	8	granulocyte migration
GO:0072521	0.0259767	60	purine-containing compound metabolic process
GO:0006721	0.0263009	6	terpenoid metabolic process
GO:0007584	0.0263009	6	response to nutrient
GO:1901800	0.0263009	6	positive regulation of proteasomal protein catabolic process
GO:0046883	0.0263388	15	regulation of hormone secretion
GO:0001885	0.0267115	5	endothelial cell development
GO:0032924	0.0267115	5	activin receptor signaling pathway
GO:0035567	0.0267115	5	non-canonical Wnt signaling pathway
GO:0046850	0.0267115	5	regulation of bone remodeling
GO:0086004	0.0267115	5	regulation of cardiac muscle cell contraction
GO:0072001	0.0268192	16	renal system development
GO:0030178	0.0268793	11	negative regulation of Wnt signaling pathway
GO:0043393	0.0268793	11	regulation of protein binding
GO:0050796	0.0268793	11	regulation of insulin secretion
GO:0016051	0.0271422	13	carbohydrate biosynthetic process
GO:0044764	0.0271422	13	multi-organism cellular process
GO:0051253	0.0271742	55	negative regulation of RNA metabolic process
GO:0097529	0.0277109	10	myeloid leukocyte migration
GO:0001775	0.0277256	42	cell activation
GO:0014013	0.0279221	8	regulation of gliogenesis
GO:0016053	0.0279957	20	organic acid biosynthetic process
GO:0046394	0.0279957	20	carboxylic acid biosynthetic process
GO:0060627	0.0279957	20	regulation of vesicle-mediated transport
GO:0006725	0.0281233	256	cellular aromatic compound metabolic process
GO:0006979	0.0281883	19	response to oxidative stress
GO:0045860	0.0281917	24	positive regulation of protein kinase activity
GO:0051146	0.0282037	17	striated muscle cell differentiation
GO:0046879	0.028266	18	hormone secretion
GO:0002068	0.0284273	3	glandular epithelial cell development
GO:0003309	0.0284273	3	type B pancreatic cell differentiation
GO:0006595	0.0284273	3	polyamine metabolic process
GO:0008340	0.0284273	3	determination of adult lifespan
GO:0015812	0.0284273	3	gamma-aminobutyric acid transport
GO:0022010	0.0284273	3	central nervous system myelination
GO:0030949	0.0284273	3	positive regulation of vascular endothelial growth factor receptor signaling pathway
GO:0032291	0.0284273	3	axon ensheathment in central nervous system
GO:0033622	0.0284273	3	integrin activation
GO:0034377	0.0284273	3	plasma lipoprotein particle assembly
GO:0046426	0.0284273	3	negative regulation of JAK-STAT cascade
GO:0051882	0.0284273	3	mitochondrial depolarization
GO:0051894	0.0284273	3	positive regulation of focal adhesion assembly
GO:0060712	0.0284273	3	spongiotrophoblast layer development
GO:1901890	0.0284273	3	positive regulation of cell junction assembly
GO:0042327	0.0287562	41	positive regulation of phosphorylation
GO:0051336	0.0287994	54	regulation of hydrolase activity
GO:0010595	0.0288574	6	positive regulation of endothelial cell migration
GO:0031929	0.0288574	6	TOR signaling
GO:0045453	0.0288574	6	bone resorption
GO:0050772	0.0288574	6	positive regulation of axonogenesis
GO:0060078	0.0288574	6	regulation of postsynaptic membrane potential
GO:0048332	0.0289326	7	mesoderm morphogenesis
GO:0042886	0.0293481	17	amide transport
GO:0048588	0.0293989	10	developmental cell growth
GO:0021537	0.0294206	14	telencephalon development
GO:0008104	0.0295292	91	protein localization
GO:0051347	0.0295397	26	positive regulation of transferase activity
GO:0006040	0.0298108	5	amino sugar metabolic process
GO:0043933	0.02987	75	macromolecular complex subunit organization
GO:0072329	0.0299676	8	monocarboxylic acid catabolic process
GO:0000187	0.0299982	9	activation of MAPK activity
GO:0031345	0.0299982	9	negative regulation of cell projection organization
GO:0052547	0.0300196	24	regulation of peptidase activity
GO:0072522	0.0303831	16	purine-containing compound biosynthetic process
GO:0032990	0.0306145	38	cell part morphogenesis
GO:0007519	0.0307793	14	skeletal muscle tissue development
GO:0031016	0.0312898	7	pancreas development
GO:0001817	0.0314056	27	regulation of cytokine production
GO:0034097	0.0314056	27	response to cytokine
GO:0001765	0.0315068	2	membrane raft assembly
GO:0003140	0.0315068	2	determination of left/right asymmetry in lateral mesoderm
GO:0003334	0.0315068	2	keratinocyte development
GO:0006642	0.0315068	2	triglyceride mobilization
GO:0006654	0.0315068	2	phosphatidic acid biosynthetic process
GO:0006729	0.0315068	2	tetrahydrobiopterin biosynthetic process
GO:0006883	0.0315068	2	cellular sodium ion homeostasis
GO:0007182	0.0315068	2	common-partner SMAD protein phosphorylation
GO:0007256	0.0315068	2	activation of JNKK activity
GO:0008626	0.0315068	2	granzyme-mediated apoptotic signaling pathway
GO:0010804	0.0315068	2	negative regulation of tumor necrosis factor-mediated signaling pathway
GO:0015808	0.0315068	2	L-alanine transport
GO:0030913	0.0315068	2	paranodal junction assembly
GO:0032650	0.0315068	2	regulation of interleukin-1 alpha production
GO:0033539	0.0315068	2	fatty acid beta-oxidation using acyl-CoA dehydrogenase
GO:0034447	0.0315068	2	very-low-density lipoprotein particle clearance
GO:0036119	0.0315068	2	response to platelet-derived growth factor
GO:0036302	0.0315068	2	atrioventricular canal development
GO:0038030	0.0315068	2	non-canonical Wnt signaling pathway via MAPK cascade
GO:0042983	0.0315068	2	amyloid precursor protein biosynthetic process
GO:0042984	0.0315068	2	regulation of amyloid precursor protein biosynthetic process
GO:0051409	0.0315068	2	response to nitrosative stress
GO:0060745	0.0315068	2	mammary gland branching involved in pregnancy
GO:0060762	0.0315068	2	regulation of branching involved in mammary gland duct morphogenesis
GO:0060923	0.0315068	2	cardiac muscle cell fate commitment
GO:0061156	0.0315068	2	pulmonary artery morphogenesis
GO:0071313	0.0315068	2	cellular response to caffeine
GO:0071415	0.0315068	2	cellular response to purine-containing compound
GO:0072201	0.0315068	2	negative regulation of mesenchymal cell proliferation
GO:0090032	0.0315068	2	negative regulation of steroid hormone biosynthetic process
GO:0097320	0.0315068	2	membrane tubulation
GO:2000739	0.0315068	2	regulation of mesenchymal stem cell differentiation
GO:2000848	0.0315068	2	positive regulation of corticosteroid hormone secretion
GO:2001256	0.0315068	2	regulation of store-operated calcium entry
GO:0031960	0.0315719	6	response to corticosteroid
GO:0034341	0.0315719	6	response to interferon-gamma
GO:0060675	0.0315719	6	ureteric bud morphogenesis
GO:0045321	0.0317267	37	leukocyte activation
GO:0001960	0.0318182	4	negative regulation of cytokine-mediated signaling pathway
GO:0002833	0.0318182	4	positive regulation of response to biotic stimulus
GO:0010508	0.0318182	4	positive regulation of autophagy
GO:0014047	0.0318182	4	glutamate secretion
GO:0018149	0.0318182	4	peptide cross-linking
GO:0031641	0.0318182	4	regulation of myelination
GO:0034764	0.0318182	4	positive regulation of transmembrane transport
GO:0035924	0.0318182	4	cellular response to vascular endothelial growth factor stimulus
GO:0060441	0.0318182	4	epithelial tube branching involved in lung morphogenesis
GO:0051223	0.0319362	24	regulation of protein transport
GO:0050773	0.0319428	9	regulation of dendrite development
GO:0051899	0.0319428	9	membrane depolarization
GO:0009612	0.0321136	8	response to mechanical stimulus
GO:0033674	0.0321411	25	positive regulation of kinase activity
GO:0043406	0.0328551	13	positive regulation of MAP kinase activity
GO:1901566	0.0331094	33	organonitrogen compound biosynthetic process
GO:0007618	0.0331273	5	mating
GO:0033627	0.0331273	5	cell adhesion mediated by integrin
GO:0051881	0.0331273	5	regulation of mitochondrial membrane potential
GO:0070265	0.0331273	5	necrotic cell death
GO:0090276	0.0332855	12	regulation of peptide hormone secretion
GO:0030278	0.0336329	14	regulation of ossification
GO:0015748	0.0337724	7	organophosphate ester transport
GO:0097194	0.0337724	7	execution phase of apoptosis
GO:0008585	0.0339732	9	female gonad development
GO:0051494	0.0339732	9	negative regulation of cytoskeleton organization
GO:0009067	0.0342704	3	aspartate family amino acid biosynthetic process
GO:0009084	0.0342704	3	glutamine family amino acid biosynthetic process
GO:0033630	0.0342704	3	positive regulation of cell adhesion mediated by integrin
GO:0042074	0.0342704	3	cell migration involved in gastrulation
GO:0060850	0.0342704	3	regulation of transcription involved in cell fate commitment
GO:0071577	0.0342704	3	zinc ion transmembrane transport
GO:1900026	0.0342704	3	positive regulation of substrate adhesion-dependent cell spreading
GO:1902186	0.0342704	3	regulation of viral release from host cell
GO:0046717	0.0343623	8	acid secretion
GO:0060349	0.0343623	8	bone morphogenesis
GO:0090101	0.0343623	8	negative regulation of transmembrane receptor protein serine/threonine kinase signaling pathway
GO:0002260	0.0344475	6	lymphocyte homeostasis
GO:2001056	0.0348978	10	positive regulation of cysteine-type endopeptidase activity
GO:0008015	0.0349881	19	blood circulation
GO:0010035	0.0349881	19	response to inorganic substance
GO:0031667	0.0351294	14	response to nutrient levels
GO:0019953	0.0352697	36	sexual reproduction
GO:0003007	0.0356639	16	heart morphogenesis
GO:0015833	0.0356639	16	peptide transport
GO:0032940	0.035986	42	secretion by cell
GO:0010243	0.0360363	28	response to organonitrogen compound
GO:0005976	0.0360909	9	polysaccharide metabolic process
GO:0060445	0.036192	4	branching involved in salivary gland morphogenesis
GO:0009062	0.0363824	7	fatty acid catabolic process
GO:0021782	0.0363824	7	glial cell development
GO:0010977	0.0366645	5	negative regulation of neuron projection development
GO:0032835	0.0366645	5	glomerulus development
GO:0060193	0.0366645	5	positive regulation of lipase activity
GO:0001666	0.0366753	12	response to hypoxia
GO:0016032	0.0366753	12	viral process
GO:0006518	0.0367152	8	peptide metabolic process
GO:0010675	0.0370095	11	regulation of cellular carbohydrate metabolic process
GO:1901698	0.0372447	31	response to nitrogen compound
GO:0032890	0.0374868	6	regulation of organic acid transport
GO:0071822	0.0378087	67	protein complex subunit organization
GO:0043010	0.0388104	19	camera-type eye development
GO:0006304	0.0391221	7	DNA modification
GO:0032874	0.0391221	7	positive regulation of stress-activated MAPK cascade
GO:0070304	0.0391221	7	positive regulation of stress-activated protein kinase signaling cascade
GO:0007267	0.0391237	42	cell-cell signaling
GO:0001708	0.0391741	8	cell fate specification
GO:1900180	0.0403022	12	regulation of protein localization to nucleus
GO:0001523	0.0404249	5	retinoid metabolic process
GO:0015909	0.0404249	5	long-chain fatty acid transport
GO:0042771	0.0404249	5	intrinsic apoptotic signaling pathway in response to DNA damage by p53 class mediator
GO:0009628	0.0405163	40	response to abiotic stimulus
GO:0030856	0.0405938	9	regulation of epithelial cell differentiation
GO:0003094	0.0406832	3	glomerular filtration
GO:0003338	0.0406832	3	metanephros morphogenesis
GO:0007130	0.0406832	3	synaptonemal complex assembly
GO:0010575	0.0406832	3	positive regulation vascular endothelial growth factor production
GO:0015732	0.0406832	3	prostaglandin transport
GO:0019076	0.0406832	3	viral release from host cell
GO:0030540	0.0406832	3	female genitalia development
GO:0034383	0.0406832	3	low-density lipoprotein particle clearance
GO:0042559	0.0406832	3	pteridine-containing compound biosynthetic process
GO:0051181	0.0406832	3	cofactor transport
GO:0060008	0.0406832	3	Sertoli cell differentiation
GO:0060216	0.0406832	3	definitive hemopoiesis
GO:0061298	0.0406832	3	retina vasculature development in camera-type eye
GO:0065005	0.0406832	3	protein-lipid complex assembly
GO:0070243	0.0406832	3	regulation of thymocyte apoptotic process
GO:0097205	0.0406832	3	renal filtration
GO:2000193	0.0406832	3	positive regulation of fatty acid transport
GO:0019915	0.0406921	6	lipid storage
GO:1901136	0.0408365	48	carbohydrate derivative catabolic process
GO:0032845	0.0408949	4	negative regulation of homeostatic process
GO:0048384	0.0408949	4	retinoic acid receptor signaling pathway
GO:0050710	0.0408949	4	negative regulation of cytokine secretion
GO:0060561	0.0408949	4	apoptotic process involved in morphogenesis
GO:0086001	0.0408949	4	cardiac muscle cell action potential
GO:0055123	0.0410754	10	digestive system development
GO:0023061	0.041486	22	signal release
GO:0097191	0.0415831	16	extrinsic apoptotic signaling pathway
GO:0042493	0.0417163	15	response to drug
GO:0002027	0.0419933	7	regulation of heart rate
GO:0005977	0.0419933	7	glycogen metabolic process
GO:0006073	0.0419933	7	cellular glucan metabolic process
GO:0044042	0.0419933	7	glucan metabolic process
GO:0002791	0.0422067	12	regulation of peptide secretion
GO:0036293	0.0422067	12	response to decreased oxygen levels
GO:0002176	0.0426968	2	male germ cell proliferation
GO:0008300	0.0426968	2	isoprenoid catabolic process
GO:0009068	0.0426968	2	aspartate family amino acid catabolic process
GO:0010544	0.0426968	2	negative regulation of platelet activation
GO:0010881	0.0426968	2	regulation of cardiac muscle contraction by regulation of the release of sequestered calcium ion
GO:0010985	0.0426968	2	negative regulation of lipoprotein particle clearance
GO:0014052	0.0426968	2	regulation of gamma-aminobutyric acid secretion
GO:0015824	0.0426968	2	proline transport
GO:0019800	0.0426968	2	peptide cross-linking via chondroitin 4-sulfate glycosaminoglycan
GO:0032026	0.0426968	2	response to magnesium ion
GO:0032328	0.0426968	2	alanine transport
GO:0032610	0.0426968	2	interleukin-1 alpha production
GO:0034112	0.0426968	2	positive regulation of homotypic cell-cell adhesion
GO:0034204	0.0426968	2	lipid translocation
GO:0034350	0.0426968	2	regulation of glial cell apoptotic process
GO:0034351	0.0426968	2	negative regulation of glial cell apoptotic process
GO:0034380	0.0426968	2	high-density lipoprotein particle assembly
GO:0040016	0.0426968	2	embryonic cleavage
GO:0042159	0.0426968	2	lipoprotein catabolic process
GO:0045332	0.0426968	2	phospholipid translocation
GO:0045955	0.0426968	2	negative regulation of calcium ion-dependent exocytosis
GO:0046146	0.0426968	2	tetrahydrobiopterin metabolic process
GO:0046473	0.0426968	2	phosphatidic acid metabolic process
GO:0048733	0.0426968	2	sebaceous gland development
GO:0051024	0.0426968	2	positive regulation of immunoglobulin secretion
GO:0051026	0.0426968	2	chiasma assembly
GO:0051890	0.0426968	2	regulation of cardioblast differentiation
GO:0051901	0.0426968	2	positive regulation of mitochondrial depolarization
GO:0055094	0.0426968	2	response to lipoprotein particle
GO:0060179	0.0426968	2	male mating behavior
GO:0060502	0.0426968	2	epithelial cell proliferation involved in lung morphogenesis
GO:0060509	0.0426968	2	Type I pneumocyte differentiation
GO:0060685	0.0426968	2	regulation of prostatic bud formation
GO:0070986	0.0426968	2	left/right axis specification
GO:0072102	0.0426968	2	glomerulus morphogenesis
GO:0072124	0.0426968	2	regulation of glomerular mesangial cell proliferation
GO:0072176	0.0426968	2	nephric duct development
GO:0072178	0.0426968	2	nephric duct morphogenesis
GO:0097066	0.0426968	2	response to thyroid hormone
GO:2000052	0.0426968	2	positive regulation of non-canonical Wnt signaling pathway
GO:0031668	0.0429654	11	cellular response to extracellular stimulus
GO:0042594	0.0429816	9	response to starvation
GO:0051170	0.0431667	16	nuclear import
GO:0007187	0.0432908	10	G-protein coupled receptor signaling pathway, coupled to cyclic nucleotide second messenger
GO:0001822	0.0433366	14	kidney development
GO:0006164	0.0433769	15	purine nucleotide biosynthetic process
GO:0046483	0.043838	252	heterocycle metabolic process
GO:0007044	0.0440654	6	cell-substrate junction assembly
GO:0030100	0.0441731	12	regulation of endocytosis
GO:0010467	0.0441894	240	gene expression
GO:0050918	0.0444106	5	positive chemotaxis
GO:0046824	0.0444162	8	positive regulation of nucleocytoplasmic transport
GO:1901361	0.0448197	59	organic cyclic compound catabolic process
GO:0001909	0.0449976	7	leukocyte mediated cytotoxicity
GO:0042307	0.0449976	7	positive regulation of protein import into nucleus
GO:0070227	0.0449976	7	lymphocyte apoptotic process
GO:0030072	0.0451276	14	peptide hormone secretion
GO:0032103	0.0451276	14	positive regulation of response to external stimulus
GO:0001841	0.0454619	9	neural tube formation
GO:0003197	0.0459273	4	endocardial cushion development
GO:0006829	0.0459273	4	zinc ion transport
GO:0033598	0.0459273	4	mammary gland epithelial cell proliferation
GO:0051898	0.0459273	4	negative regulation of protein kinase B signaling
GO:0006461	0.0461859	54	protein complex assembly
GO:0031329	0.0468504	40	regulation of cellular catabolic process
GO:0009108	0.0472021	8	coenzyme biosynthetic process
GO:0030282	0.0472021	8	bone mineralization
GO:0034599	0.0472839	11	cellular response to oxidative stress
GO:0003151	0.0476085	6	outflow tract morphogenesis
GO:0030593	0.0476085	6	neutrophil chemotaxis
GO:0045445	0.0476085	6	myoblast differentiation
GO:0006706	0.0476541	3	steroid catabolic process
GO:0006855	0.0476541	3	drug transmembrane transport
GO:0008347	0.0476541	3	glial cell migration
GO:0015813	0.0476541	3	L-glutamate transport
GO:0033137	0.0476541	3	negative regulation of peptidyl-serine phosphorylation
GO:0038084	0.0476541	3	vascular endothelial growth factor signaling pathway
GO:0043243	0.0476541	3	positive regulation of protein complex disassembly
GO:0043954	0.0476541	3	cellular component maintenance
GO:0046688	0.0476541	3	response to copper ion
GO:0048333	0.0476541	3	mesodermal cell differentiation
GO:0070230	0.0476541	3	positive regulation of lymphocyte apoptotic process
GO:0007127	0.0481365	7	meiosis I
GO:0032321	0.0481365	7	positive regulation of Rho GTPase activity
GO:0071621	0.0481365	7	granulocyte chemotaxis
GO:0050808	0.0482942	12	synapse organization
GO:0002040	0.048623	5	sprouting angiogenesis
GO:0016101	0.048623	5	diterpenoid metabolic process
GO:0019079	0.048623	5	viral genome replication
GO:0030512	0.048623	5	negative regulation of transforming growth factor beta receptor signaling pathway
GO:0032612	0.048623	5	interleukin-1 production
GO:0043902	0.048623	5	positive regulation of multi-organism process
GO:0048010	0.048623	5	vascular endothelial growth factor receptor signaling pathway
GO:0030111	0.0486387	15	regulation of Wnt signaling pathway
GO:0000433	0.0489763	1	negative regulation of transcription from RNA polymerase II promoter by glucose
GO:0000437	0.0489763	1	carbon catabolite repression of transcription from RNA polymerase II promoter
GO:0001715	0.0489763	1	ectodermal cell fate specification
GO:0001828	0.0489763	1	inner cell mass cellular morphogenesis
GO:0001984	0.0489763	1	vasodilation of artery involved in baroreceptor response to increased systemic arterial blood pressure
GO:0002316	0.0489763	1	follicular B cell differentiation
GO:0002373	0.0489763	1	plasmacytoid dendritic cell cytokine production
GO:0002736	0.0489763	1	regulation of plasmacytoid dendritic cell cytokine production
GO:0002737	0.0489763	1	negative regulation of plasmacytoid dendritic cell cytokine production
GO:0002930	0.0489763	1	trabecular meshwork development
GO:0002932	0.0489763	1	tendon sheath development
GO:0003142	0.0489763	1	cardiogenic plate morphogenesis
GO:0003167	0.0489763	1	atrioventricular bundle cell differentiation
GO:0003430	0.0489763	1	growth plate cartilage chondrocyte growth
GO:0003431	0.0489763	1	growth plate cartilage chondrocyte development
GO:0006062	0.0489763	1	sorbitol catabolic process
GO:0006148	0.0489763	1	inosine catabolic process
GO:0006149	0.0489763	1	deoxyinosine catabolic process
GO:0006161	0.0489763	1	deoxyguanosine catabolic process
GO:0006196	0.0489763	1	AMP catabolic process
GO:0006258	0.0489763	1	UDP-glucose catabolic process
GO:0006517	0.0489763	1	protein deglycosylation
GO:0006542	0.0489763	1	glutamine biosynthetic process
GO:0006567	0.0489763	1	threonine catabolic process
GO:0006579	0.0489763	1	amino-acid betaine catabolic process
GO:0006710	0.0489763	1	androgen catabolic process
GO:0007147	0.0489763	1	female meiosis II
GO:0007356	0.0489763	1	thorax and anterior abdomen determination
GO:0007500	0.0489763	1	mesodermal cell fate determination
GO:0008049	0.0489763	1	male courtship behavior
GO:0008617	0.0489763	1	guanosine metabolic process
GO:0009447	0.0489763	1	putrescine catabolic process
GO:0009590	0.0489763	1	detection of gravity
GO:0009597	0.0489763	1	detection of virus
GO:0010412	0.0489763	1	mannan metabolic process
GO:0010607	0.0489763	1	negative regulation of cytoplasmic mRNA processing body assembly
GO:0010650	0.0489763	1	positive regulation of cell communication by electrical coupling
GO:0010967	0.0489763	1	regulation of polyamine biosynthetic process
GO:0015826	0.0489763	1	threonine transport
GO:0015881	0.0489763	1	creatine transport
GO:0015979	0.0489763	1	photosynthesis
GO:0016024	0.0489763	1	CDP-diacylglycerol biosynthetic process
GO:0016036	0.0489763	1	cellular response to phosphate starvation
GO:0016321	0.0489763	1	female meiosis chromosome segregation
GO:0018153	0.0489763	1	isopeptide cross-linking via N6-(L-isoglutamyl)-L-lysine
GO:0018262	0.0489763	1	isopeptide cross-linking
GO:0018400	0.0489763	1	peptidyl-proline hydroxylation to 3-hydroxy-L-proline
GO:0018900	0.0489763	1	dichloromethane metabolic process
GO:0019405	0.0489763	1	alditol catabolic process
GO:0019407	0.0489763	1	hexitol catabolic process
GO:0019427	0.0489763	1	acetyl-CoA biosynthetic process from acetate
GO:0019519	0.0489763	1	pentitol metabolic process
GO:0019527	0.0489763	1	pentitol catabolic process
GO:0021627	0.0489763	1	olfactory nerve morphogenesis
GO:0021629	0.0489763	1	olfactory nerve structural organization
GO:0021639	0.0489763	1	trochlear nerve morphogenesis
GO:0021642	0.0489763	1	trochlear nerve formation
GO:0021703	0.0489763	1	locus ceruleus development
GO:0030450	0.0489763	1	regulation of complement activation, classical pathway
GO:0031335	0.0489763	1	regulation of sulfur amino acid metabolic process
GO:0031337	0.0489763	1	positive regulation of sulfur amino acid metabolic process
GO:0031658	0.0489763	1	negative regulation of cyclin-dependent protein serine/threonine kinase activity involved in G1/S transition of mitotic cell cycle
GO:0031945	0.0489763	1	positive regulation of glucocorticoid metabolic process
GO:0031948	0.0489763	1	positive regulation of glucocorticoid biosynthetic process
GO:0032307	0.0489763	1	negative regulation of prostaglandin secretion
GO:0032571	0.0489763	1	response to vitamin K
GO:0032599	0.0489763	1	protein transport out of membrane raft
GO:0032600	0.0489763	1	chemokine receptor transport out of membrane raft
GO:0032805	0.0489763	1	positive regulation of low-density lipoprotein particle receptor catabolic process
GO:0032913	0.0489763	1	negative regulation of transforming growth factor beta3 production
GO:0032938	0.0489763	1	negative regulation of translation in response to oxidative stress
GO:0033366	0.0489763	1	protein localization to secretory granule
GO:0033367	0.0489763	1	protein localization to mast cell secretory granule
GO:0033368	0.0489763	1	protease localization to mast cell secretory granule
GO:0033370	0.0489763	1	maintenance of protein location in mast cell secretory granule
GO:0033371	0.0489763	1	T cell secretory granule organization
GO:0033373	0.0489763	1	maintenance of protease location in mast cell secretory granule
GO:0033374	0.0489763	1	protein localization to T cell secretory granule
GO:0033375	0.0489763	1	protease localization to T cell secretory granule
GO:0033377	0.0489763	1	maintenance of protein location in T cell secretory granule
GO:0033379	0.0489763	1	maintenance of protease location in T cell secretory granule
GO:0033380	0.0489763	1	granzyme B localization to T cell secretory granule
GO:0033382	0.0489763	1	maintenance of granzyme B location in T cell secretory granule
GO:0033606	0.0489763	1	chemokine receptor transport within lipid bilayer
GO:0034102	0.0489763	1	erythrocyte clearance
GO:0034106	0.0489763	1	regulation of erythrocyte clearance
GO:0034107	0.0489763	1	negative regulation of erythrocyte clearance
GO:0034119	0.0489763	1	negative regulation of erythrocyte aggregation
GO:0034230	0.0489763	1	enkephalin processing
GO:0034231	0.0489763	1	islet amyloid polypeptide processing
GO:0034589	0.0489763	1	hydroxyproline transport
GO:0034633	0.0489763	1	retinol transport
GO:0034699	0.0489763	1	response to luteinizing hormone
GO:0034769	0.0489763	1	basement membrane disassembly
GO:0035227	0.0489763	1	regulation of glutamate-cysteine ligase activity
GO:0035229	0.0489763	1	positive regulation of glutamate-cysteine ligase activity
GO:0035502	0.0489763	1	metanephric part of ureteric bud development
GO:0035545	0.0489763	1	determination of left/right asymmetry in nervous system
GO:0035565	0.0489763	1	regulation of pronephros size
GO:0035926	0.0489763	1	chemokine (C-C motif) ligand 2 secretion
GO:0036135	0.0489763	1	Schwann cell migration
GO:0036323	0.0489763	1	vascular endothelial growth factor receptor-1 signaling pathway
GO:0036438	0.0489763	1	maintenance of lens transparency
GO:0042103	0.0489763	1	positive regulation of T cell homeostatic proliferation
GO:0042374	0.0489763	1	phylloquinone metabolic process
GO:0042376	0.0489763	1	phylloquinone catabolic process
GO:0042413	0.0489763	1	carnitine catabolic process
GO:0042453	0.0489763	1	deoxyguanosine metabolic process
GO:0042665	0.0489763	1	regulation of ectodermal cell fate specification
GO:0042666	0.0489763	1	negative regulation of ectodermal cell fate specification
GO:0043063	0.0489763	1	intercellular bridge organization
GO:0043311	0.0489763	1	positive regulation of eosinophil degranulation
GO:0043556	0.0489763	1	regulation of translation in response to oxidative stress
GO:0043696	0.0489763	1	dedifferentiation
GO:0043697	0.0489763	1	cell dedifferentiation
GO:0043932	0.0489763	1	ossification involved in bone remodeling
GO:0044254	0.0489763	1	multicellular organismal protein catabolic process
GO:0044256	0.0489763	1	protein digestion
GO:0044266	0.0489763	1	multicellular organismal macromolecule catabolic process
GO:0044726	0.0489763	1	protection of DNA demethylation of female pronucleus
GO:0045041	0.0489763	1	protein import into mitochondrial intermembrane space
GO:0046014	0.0489763	1	negative regulation of T cell homeostatic proliferation
GO:0046086	0.0489763	1	adenosine biosynthetic process
GO:0046094	0.0489763	1	deoxyinosine metabolic process
GO:0046108	0.0489763	1	uridine metabolic process
GO:0046115	0.0489763	1	guanosine catabolic process
GO:0046355	0.0489763	1	mannan catabolic process
GO:0046687	0.0489763	1	response to chromate
GO:0046864	0.0489763	1	isoprenoid transport
GO:0046865	0.0489763	1	terpenoid transport
GO:0048321	0.0489763	1	axial mesodermal cell differentiation
GO:0048322	0.0489763	1	axial mesodermal cell fate commitment
GO:0048327	0.0489763	1	axial mesodermal cell fate specification
GO:0048390	0.0489763	1	intermediate mesoderm morphogenesis
GO:0048391	0.0489763	1	intermediate mesoderm formation
GO:0048392	0.0489763	1	intermediate mesodermal cell differentiation
GO:0050666	0.0489763	1	regulation of homocysteine metabolic process
GO:0050668	0.0489763	1	positive regulation of homocysteine metabolic process
GO:0050983	0.0489763	1	deoxyhypusine biosynthetic process from spermidine
GO:0051042	0.0489763	1	negative regulation of calcium-independent cell-cell adhesion
GO:0051066	0.0489763	1	dihydrobiopterin metabolic process
GO:0051160	0.0489763	1	L-xylitol catabolic process
GO:0051164	0.0489763	1	L-xylitol metabolic process
GO:0051309	0.0489763	1	female meiosis chromosome separation
GO:0051780	0.0489763	1	behavioral response to nutrient
GO:0051793	0.0489763	1	medium-chain fatty acid catabolic process
GO:0051892	0.0489763	1	negative regulation of cardioblast differentiation
GO:0051977	0.0489763	1	lysophospholipid transport
GO:0055018	0.0489763	1	regulation of cardiac muscle fiber development
GO:0055020	0.0489763	1	positive regulation of cardiac muscle fiber development
GO:0060034	0.0489763	1	notochord cell differentiation
GO:0060035	0.0489763	1	notochord cell development
GO:0060137	0.0489763	1	maternal process involved in parturition
GO:0060345	0.0489763	1	spleen trabecula formation
GO:0060464	0.0489763	1	lung lobe formation
GO:0060503	0.0489763	1	bud dilation involved in lung branching
GO:0060540	0.0489763	1	diaphragm morphogenesis
GO:0060721	0.0489763	1	regulation of spongiotrophoblast cell proliferation
GO:0060723	0.0489763	1	regulation of cell proliferation involved in embryonic placenta development
GO:0060802	0.0489763	1	epiblast cell-extraembryonic ectoderm cell signaling involved in anterior/posterior axis specification
GO:0060804	0.0489763	1	positive regulation of Wnt signaling pathway by BMP signaling pathway
GO:0060807	0.0489763	1	regulation of transcription from RNA polymerase II promoter involved in definitive endodermal cell fate specification
GO:0060809	0.0489763	1	mesodermal to mesenchymal transition involved in gastrulation
GO:0060827	0.0489763	1	regulation of canonical Wnt signaling pathway involved in neural plate anterior/posterior pattern formation
GO:0060829	0.0489763	1	negative regulation of canonical Wnt signaling pathway involved in neural plate anterior/posterior pattern formation
GO:0060857	0.0489763	1	establishment of glial blood-brain barrier
GO:0060994	0.0489763	1	regulation of transcription from RNA polymerase II promoter involved in kidney development
GO:0061090	0.0489763	1	positive regulation of sequestering of zinc ion
GO:0061149	0.0489763	1	BMP signaling pathway involved in ureter morphogenesis
GO:0061150	0.0489763	1	renal system segmentation
GO:0061151	0.0489763	1	BMP signaling pathway involved in renal system segmentation
GO:0061155	0.0489763	1	pulmonary artery endothelial tube morphogenesis
GO:0061218	0.0489763	1	negative regulation of mesonephros development
GO:0061235	0.0489763	1	mesenchymal stem cell maintenance involved in mesonephric nephron morphogenesis
GO:0061295	0.0489763	1	regulation of mesenchymal cell apoptotic process involved in mesonephric nephron morphogenesis
GO:0061296	0.0489763	1	negative regulation of mesenchymal cell apoptotic process involved in mesonephric nephron morphogenesis
GO:0061369	0.0489763	1	negative regulation of testicular blood vessel morphogenesis
GO:0070960	0.0489763	1	positive regulation of neutrophil mediated cytotoxicity
GO:0070961	0.0489763	1	positive regulation of neutrophil mediated killing of symbiont cell
GO:0070962	0.0489763	1	positive regulation of neutrophil mediated killing of bacterium
GO:0070963	0.0489763	1	positive regulation of neutrophil mediated killing of gram-negative bacterium
GO:0071105	0.0489763	1	response to interleukin-11
GO:0071206	0.0489763	1	establishment of protein localization to juxtaparanode region of axon
GO:0071247	0.0489763	1	cellular response to chromate
GO:0071279	0.0489763	1	cellular response to cobalt ion
GO:0071307	0.0489763	1	cellular response to vitamin K
GO:0071678	0.0489763	1	olfactory bulb axon guidance
GO:0071893	0.0489763	1	BMP signaling pathway involved in nephric duct formation
GO:0072096	0.0489763	1	negative regulation of branch elongation involved in ureteric bud branching
GO:0072097	0.0489763	1	negative regulation of branch elongation involved in ureteric bud branching by BMP signaling pathway
GO:0072099	0.0489763	1	anterior/posterior pattern specification involved in ureteric bud development
GO:0072100	0.0489763	1	specification of ureteric bud anterior/posterior symmetry
GO:0072101	0.0489763	1	specification of ureteric bud anterior/posterior symmetry by BMP signaling pathway
GO:0072192	0.0489763	1	ureter epithelial cell differentiation
GO:0072200	0.0489763	1	negative regulation of mesenchymal cell proliferation involved in ureter development
GO:0072278	0.0489763	1	metanephric comma-shaped body morphogenesis
GO:0072302	0.0489763	1	negative regulation of metanephric glomerular mesangial cell proliferation
GO:0072658	0.0489763	1	maintenance of protein location in membrane
GO:0072660	0.0489763	1	maintenance of protein location in plasma membrane
GO:0072682	0.0489763	1	eosinophil extravasation
GO:0086094	0.0489763	1	positive regulation of ryanodine-sensitive calcium-release channel activity by adrenergic receptor signaling pathway involved in positive regulation of cardiac muscle contraction
GO:0090010	0.0489763	1	transforming growth factor beta receptor signaling pathway involved in primitive streak formation
GO:0090071	0.0489763	1	negative regulation of ribosome biogenesis
GO:0090194	0.0489763	1	negative regulation of glomerulus development
GO:0090198	0.0489763	1	negative regulation of chemokine secretion
GO:0097086	0.0489763	1	amniotic stem cell differentiation
GO:0097241	0.0489763	1	hematopoietic stem cell migration to bone marrow
GO:0097291	0.0489763	1	renal phosphate ion absorption
GO:1900019	0.0489763	1	regulation of protein kinase C activity
GO:1900020	0.0489763	1	positive regulation of protein kinase C activity
GO:1900141	0.0489763	1	regulation of oligodendrocyte apoptotic process
GO:1900142	0.0489763	1	negative regulation of oligodendrocyte apoptotic process
GO:1900147	0.0489763	1	regulation of Schwann cell migration
GO:1901052	0.0489763	1	sarcosine metabolic process
GO:1901304	0.0489763	1	regulation of spermidine biosynthetic process
GO:1901307	0.0489763	1	positive regulation of spermidine biosynthetic process
GO:1901535	0.0489763	1	regulation of DNA demethylation
GO:1901536	0.0489763	1	negative regulation of DNA demethylation
GO:1901630	0.0489763	1	negative regulation of presynaptic membrane organization
GO:1901662	0.0489763	1	quinone catabolic process
GO:1901896	0.0489763	1	positive regulation of calcium-transporting ATPase activity
GO:1902116	0.0489763	1	negative regulation of organelle assembly
GO:1902498	0.0489763	1	regulation of protein autoubiquitination
GO:1902568	0.0489763	1	positive regulation of eosinophil activation
GO:1902598	0.0489763	1	creatine transmembrane transport
GO:1902612	0.0489763	1	regulation of anti-Mullerian hormone signaling pathway
GO:1902613	0.0489763	1	negative regulation of anti-Mullerian hormone signaling pathway
GO:1990144	0.0489763	1	intrinsic apoptotic signaling pathway in response to hypoxia
GO:1990262	0.0489763	1	anti-Mullerian hormone signaling pathway
GO:2000004	0.0489763	1	regulation of metanephric S-shaped body morphogenesis
GO:2000005	0.0489763	1	negative regulation of metanephric S-shaped body morphogenesis
GO:2000006	0.0489763	1	regulation of metanephric comma-shaped body morphogenesis
GO:2000007	0.0489763	1	negative regulation of metanephric comma-shaped body morphogenesis
GO:2000019	0.0489763	1	negative regulation of male gonad development
GO:2000066	0.0489763	1	positive regulation of cortisol biosynthetic process
GO:2000137	0.0489763	1	negative regulation of cell proliferation involved in heart morphogenesis
GO:2000180	0.0489763	1	negative regulation of androgen biosynthetic process
GO:2000181	0.0489763	1	negative regulation of blood vessel morphogenesis
GO:2000225	0.0489763	1	negative regulation of testosterone biosynthetic process
GO:2000419	0.0489763	1	regulation of eosinophil extravasation
GO:2000420	0.0489763	1	negative regulation of eosinophil extravasation
GO:2000646	0.0489763	1	positive regulation of receptor catabolic process
GO:2000690	0.0489763	1	regulation of cardiac muscle cell myoblast differentiation
GO:2000691	0.0489763	1	negative regulation of cardiac muscle cell myoblast differentiation
GO:2000706	0.0489763	1	negative regulation of dense core granule biogenesis
GO:2000740	0.0489763	1	negative regulation of mesenchymal stem cell differentiation
GO:2000795	0.0489763	1	negative regulation of epithelial cell proliferation involved in lung morphogenesis
GO:2000797	0.0489763	1	regulation of amniotic stem cell differentiation
GO:2000798	0.0489763	1	negative regulation of amniotic stem cell differentiation
GO:2000807	0.0489763	1	regulation of synaptic vesicle clustering
GO:2000808	0.0489763	1	negative regulation of synaptic vesicle clustering
GO:2000970	0.0489763	1	regulation of detection of glucose
GO:2000971	0.0489763	1	negative regulation of detection of glucose
GO:2000976	0.0489763	1	regulation of transcription from RNA polymerase II promoter involved in detection of glucose
GO:2001074	0.0489763	1	regulation of metanephric ureteric bud development
GO:2001076	0.0489763	1	positive regulation of metanephric ureteric bud development
GO:0030900	0.0492818	20	forebrain development
GO:0080135	0.0495239	23	regulation of cellular response to stress
GO:0070271	0.0496818	44	protein complex biogenesis
GO:0001816	0.0498919	29	cytokine production
GO:0006950	0.050054	126	response to stress
GO:0014020	0.0500996	8	primary neural tube formation
GO:0055076	0.0500996	8	transition metal ion homeostasis
GO:0034645	0.0501272	186	cellular macromolecule biosynthetic process
GO:0007268	0.0502722	32	synaptic transmission
GO:0010950	0.0504204	10	positive regulation of endopeptidase activity
GO:0008217	0.0504504	12	regulation of blood pressure
GO:0070482	0.0504504	12	response to oxygen levels
GO:0010608	0.0504607	25	posttranscriptional regulation of gene expression
GO:0051098	0.0504878	15	regulation of binding
GO:0010906	0.0507045	9	regulation of glucose metabolic process
GO:0017157	0.0507045	9	regulation of exocytosis
GO:0043280	0.0507045	9	positive regulation of cysteine-type endopeptidase activity involved in apoptotic process
GO:0006900	0.0512885	4	membrane budding
GO:0030318	0.0512885	4	melanocyte differentiation
GO:0044253	0.0512885	4	positive regulation of multicellular organismal metabolic process
GO:0060759	0.0513226	6	regulation of response to cytokine stimulus
GO:1990266	0.0513226	6	neutrophil migration
GO:0042158	0.0514113	7	lipoprotein biosynthetic process
GO:0043244	0.0514113	7	regulation of protein complex disassembly
GO:0048644	0.0514113	7	muscle organ morphogenesis
GO:0002697	0.0517332	16	regulation of immune effector process
GO:0006109	0.0518887	11	regulation of carbohydrate metabolic process
GO:0042306	0.0518887	11	regulation of protein import into nucleus
GO:0051607	0.0518887	11	defense response to virus
GO:2001233	0.0525023	22	regulation of apoptotic signaling pathway
GO:0006753	0.052581	63	nucleoside phosphate metabolic process
GO:0001894	0.0526713	12	tissue homeostasis
GO:0030004	0.053063	5	cellular monovalent inorganic cation homeostasis
GO:0032091	0.053063	5	negative regulation of protein binding
GO:0045921	0.053063	5	positive regulation of exocytosis
GO:0072527	0.053063	5	pyrimidine-containing compound metabolic process
GO:0009165	0.0533201	18	nucleotide biosynthetic process
GO:0019395	0.054823	7	fatty acid oxidation
GO:0030510	0.054823	7	regulation of BMP signaling pathway
GO:0060191	0.054823	7	regulation of lipase activity
GO:0090288	0.054823	7	negative regulation of cellular response to growth factor stimulus
GO:1901293	0.0550618	18	nucleoside phosphate biosynthetic process
GO:0002115	0.0551136	2	store-operated calcium entry
GO:0003128	0.0551136	2	heart field specification
GO:0003139	0.0551136	2	secondary heart field specification
GO:0006047	0.0551136	2	UDP-N-acetylglucosamine metabolic process
GO:0006054	0.0551136	2	N-acetylneuraminate metabolic process
GO:0006521	0.0551136	2	regulation of cellular amino acid metabolic process
GO:0007016	0.0551136	2	cytoskeletal anchoring at plasma membrane
GO:0007135	0.0551136	2	meiosis II
GO:0008354	0.0551136	2	germ cell migration
GO:0010644	0.0551136	2	cell communication by electrical coupling
GO:0010882	0.0551136	2	regulation of cardiac muscle contraction by calcium ion signaling
GO:0015809	0.0551136	2	arginine transport
GO:0015810	0.0551136	2	aspartate transport
GO:0016338	0.0551136	2	calcium-independent cell-cell adhesion
GO:0017014	0.0551136	2	protein nitrosylation
GO:0030859	0.0551136	2	polarized epithelial cell differentiation
GO:0032000	0.0551136	2	positive regulation of fatty acid beta-oxidation
GO:0033504	0.0551136	2	floor plate development
GO:0033632	0.0551136	2	regulation of cell-cell adhesion mediated by integrin
GO:0034384	0.0551136	2	high-density lipoprotein particle clearance
GO:0035089	0.0551136	2	establishment of apical/basal cell polarity
GO:0036093	0.0551136	2	germ cell proliferation
GO:0038166	0.0551136	2	angiotensin-activated signaling pathway
GO:0043983	0.0551136	2	histone H4-K12 acetylation
GO:0045161	0.0551136	2	neuronal ion channel clustering
GO:0046500	0.0551136	2	S-adenosylmethionine metabolic process
GO:0051895	0.0551136	2	negative regulation of focal adhesion assembly
GO:0051967	0.0551136	2	negative regulation of synaptic transmission, glutamatergic
GO:0055091	0.0551136	2	phospholipid homeostasis
GO:0060363	0.0551136	2	cranial suture morphogenesis
GO:0060539	0.0551136	2	diaphragm development
GO:0060576	0.0551136	2	intestinal epithelial cell development
GO:0061299	0.0551136	2	retina vasculature morphogenesis in camera-type eye
GO:0071257	0.0551136	2	cellular response to electrical stimulus
GO:0071711	0.0551136	2	basement membrane organization
GO:0071850	0.0551136	2	mitotic cell cycle arrest
GO:0072077	0.0551136	2	renal vesicle morphogenesis
GO:0072110	0.0551136	2	glomerular mesangial cell proliferation
GO:0072497	0.0551136	2	mesenchymal stem cell differentiation
GO:0086069	0.0551136	2	bundle of His cell to Purkinje myocyte communication
GO:1900745	0.0551136	2	positive regulation of p38MAPK cascade
GO:1901889	0.0551136	2	negative regulation of cell junction assembly
GO:1902176	0.0551136	2	negative regulation of intrinsic apoptotic signaling pathway in response to oxidative stress
GO:2001028	0.0551136	2	positive regulation of endothelial cell chemotaxis
GO:2001044	0.0551136	2	regulation of integrin-mediated signaling pathway
GO:0010874	0.0551684	3	regulation of cholesterol efflux
GO:0032862	0.0551684	3	activation of Rho GTPase activity
GO:0033158	0.0551684	3	regulation of protein import into nucleus, translocation
GO:0043921	0.0551684	3	modulation by host of viral transcription
GO:0052312	0.0551684	3	modulation of transcription in other organism involved in symbiotic interaction
GO:0052472	0.0551684	3	modulation by host of symbiont transcription
GO:0070193	0.0551684	3	synaptonemal complex organization
GO:0086005	0.0551684	3	ventricular cardiac muscle cell action potential
GO:0090313	0.0551684	3	regulation of protein targeting to membrane
GO:0090342	0.0551684	3	regulation of cell aging
GO:0045833	0.0552088	6	negative regulation of lipid metabolic process
GO:2001238	0.0552088	6	positive regulation of extrinsic apoptotic signaling pathway
GO:0045087	0.055331	23	innate immune response
GO:0033500	0.055585	10	carbohydrate homeostasis
GO:0042593	0.055585	10	glucose homeostasis
GO:0090090	0.0562333	8	negative regulation of canonical Wnt signaling pathway
GO:0017038	0.0562907	17	protein import
GO:0048638	0.0567856	11	regulation of developmental growth
GO:0018209	0.0569704	14	peptidyl-serine modification
GO:0007431	0.0569763	4	salivary gland development
GO:0007566	0.0569763	4	embryo implantation
GO:0010518	0.0569763	4	positive regulation of phospholipase activity
GO:0030195	0.0569763	4	negative regulation of blood coagulation
GO:0030513	0.0569763	4	positive regulation of BMP signaling pathway
GO:0032892	0.0569763	4	positive regulation of organic acid transport
GO:0033209	0.0569763	4	tumor necrosis factor-mediated signaling pathway
GO:0045661	0.0569763	4	regulation of myoblast differentiation
GO:0051851	0.0569763	4	modification by host of symbiont morphology or physiology
GO:1900047	0.0569763	4	negative regulation of hemostasis
GO:0030099	0.0573082	20	myeloid cell differentiation
GO:0032872	0.0573095	12	regulation of stress-activated MAPK cascade
GO:0070302	0.0573095	12	regulation of stress-activated protein kinase signaling cascade
GO:0016126	0.0577309	5	sterol biosynthetic process
GO:0048008	0.0577309	5	platelet-derived growth factor receptor signaling pathway
GO:0050709	0.0577309	5	negative regulation of protein secretion
GO:0006139	0.0581802	244	nucleobase-containing compound metabolic process
GO:0045017	0.0582931	10	glycerolipid biosynthetic process
GO:0033555	0.0583727	7	multicellular organismal response to stress
GO:1901137	0.0584647	31	carbohydrate derivative biosynthetic process
GO:0007249	0.0591319	14	I-kappaB kinase/NF-kappaB signaling
GO:0014904	0.0592678	6	myotube cell development
GO:0046889	0.0592678	6	positive regulation of lipid biosynthetic process
GO:0007188	0.0592873	9	adenylate cyclase-modulating G-protein coupled receptor signaling pathway
GO:0044106	0.0592873	9	cellular amine metabolic process
GO:0045667	0.0592873	9	regulation of osteoblast differentiation
GO:0055001	0.0593452	11	muscle cell development
GO:0045786	0.0593914	16	negative regulation of cell cycle
GO:0002790	0.0613483	14	peptide secretion
GO:0090066	0.0616072	23	regulation of anatomical structure size
GO:0009117	0.0616964	62	nucleotide metabolic process
GO:0000041	0.0620609	7	transition metal ion transport
GO:0002831	0.0620609	7	regulation of response to biotic stimulus
GO:0003014	0.0620609	7	renal system process
GO:0009743	0.0620609	7	response to carbohydrate
GO:0017015	0.0620609	7	regulation of transforming growth factor beta receptor signaling pathway
GO:0034440	0.0620609	7	lipid oxidation
GO:0003018	0.0622135	12	vascular process in circulatory system
GO:0051090	0.0623532	21	regulation of sequence-specific DNA binding transcription factor activity
GO:0048705	0.0626147	15	skeletal system morphogenesis
GO:0010623	0.0626264	5	developmental programmed cell death
GO:0048066	0.0626264	5	developmental pigmentation
GO:1990267	0.0626264	5	response to transition metal nanoparticle
GO:0009059	0.062727	190	macromolecule biosynthetic process
GO:0009267	0.0628244	8	cellular response to starvation
GO:0032309	0.0629875	4	icosanoid secretion
GO:0035116	0.0629875	4	embryonic hindlimb morphogenesis
GO:0045104	0.0629875	4	intermediate filament cytoskeleton organization
GO:0050853	0.0629875	4	B cell receptor signaling pathway
GO:0070373	0.0629875	4	negative regulation of ERK1 and ERK2 cascade
GO:0090398	0.0629875	4	cellular senescence
GO:0097300	0.0629875	4	programmed necrotic cell death
GO:0044270	0.0631964	56	cellular nitrogen compound catabolic process
GO:0002021	0.0632091	3	response to dietary excess
GO:0009409	0.0632091	3	response to cold
GO:0010043	0.0632091	3	response to zinc ion
GO:0010743	0.0632091	3	regulation of macrophage derived foam cell differentiation
GO:0010863	0.0632091	3	positive regulation of phospholipase C activity
GO:0010922	0.0632091	3	positive regulation of phosphatase activity
GO:0032728	0.0632091	3	positive regulation of interferon-beta production
GO:0032732	0.0632091	3	positive regulation of interleukin-1 production
GO:0033273	0.0632091	3	response to vitamin
GO:0043618	0.0632091	3	regulation of transcription from RNA polymerase II promoter in response to stress
GO:0050701	0.0632091	3	interleukin-1 secretion
GO:0050996	0.0632091	3	positive regulation of lipid catabolic process
GO:0060765	0.0632091	3	regulation of androgen receptor signaling pathway
GO:1900024	0.0632091	3	regulation of substrate adhesion-dependent cell spreading
GO:1900407	0.0632091	3	regulation of cellular response to oxidative stress
GO:2000178	0.0632091	3	negative regulation of neural precursor cell proliferation
GO:2000725	0.0632091	3	regulation of cardiac muscle cell differentiation
GO:0007283	0.0632512	23	spermatogenesis
GO:0001707	0.0635	6	mesoderm formation
GO:0034637	0.0635	6	cellular carbohydrate biosynthetic process
GO:0002703	0.063964	10	regulation of leukocyte mediated immunity
GO:1901657	0.064139	50	glycosyl compound metabolic process
GO:0048232	0.0649257	23	male gamete generation
GO:0002685	0.0654973	9	regulation of leukocyte migration
GO:0008360	0.0654973	9	regulation of cell shape
GO:0031669	0.0654973	9	cellular response to nutrient levels
GO:0046488	0.0654973	9	phosphatidylinositol metabolic process
GO:0006112	0.0658881	7	energy reserve metabolic process
GO:0019320	0.0658881	7	hexose catabolic process
GO:0051261	0.0658881	7	protein depolymerization
GO:0040014	0.066293	8	regulation of multicellular organism growth
GO:0043901	0.066293	8	negative regulation of multi-organism process
GO:0071887	0.066293	8	leukocyte apoptotic process
GO:0065003	0.0663846	59	macromolecular complex assembly
GO:0002709	0.0677486	5	regulation of T cell mediated immunity
GO:0060350	0.0677486	5	endochondral bone morphogenesis
GO:0070661	0.0677925	16	leukocyte proliferation
GO:0002286	0.0679056	6	T cell activation involved in immune response
GO:0007422	0.0679056	6	peripheral nervous system development
GO:0010506	0.0679056	6	regulation of autophagy
GO:0019217	0.0679056	6	regulation of fatty acid metabolic process
GO:0030168	0.0679056	6	platelet activation
GO:2000116	0.0683305	14	regulation of cysteine-type endopeptidase activity
GO:0002691	0.0686106	2	regulation of cellular extravasation
GO:0006183	0.0686106	2	GTP biosynthetic process
GO:0006346	0.0686106	2	methylation-dependent chromatin silencing
GO:0007028	0.0686106	2	cytoplasm organization
GO:0010561	0.0686106	2	negative regulation of glycoprotein biosynthetic process
GO:0010801	0.0686106	2	negative regulation of peptidyl-threonine phosphorylation
GO:0010872	0.0686106	2	regulation of cholesterol esterification
GO:0015791	0.0686106	2	polyol transport
GO:0031065	0.0686106	2	positive regulation of histone deacetylation
GO:0032366	0.0686106	2	intracellular sterol transport
GO:0032367	0.0686106	2	intracellular cholesterol transport
GO:0032516	0.0686106	2	positive regulation of phosphoprotein phosphatase activity
GO:0032727	0.0686106	2	positive regulation of interferon-alpha production
GO:0033080	0.0686106	2	immature T cell proliferation in thymus
GO:0039528	0.0686106	2	cytoplasmic pattern recognition receptor signaling pathway in response to virus
GO:0039529	0.0686106	2	RIG-I signaling pathway
GO:0045618	0.0686106	2	positive regulation of keratinocyte differentiation
GO:0045948	0.0686106	2	positive regulation of translational initiation
GO:0050908	0.0686106	2	detection of light stimulus involved in visual perception
GO:0050962	0.0686106	2	detection of light stimulus involved in sensory perception
GO:0051156	0.0686106	2	glucose 6-phosphate metabolic process
GO:0052803	0.0686106	2	imidazole-containing compound metabolic process
GO:0055089	0.0686106	2	fatty acid homeostasis
GO:0060462	0.0686106	2	lung lobe development
GO:0060463	0.0686106	2	lung lobe morphogenesis
GO:0060592	0.0686106	2	mammary gland formation
GO:0061101	0.0686106	2	neuroendocrine cell differentiation
GO:0061162	0.0686106	2	establishment of monopolar cell polarity
GO:0061339	0.0686106	2	establishment or maintenance of monopolar cell polarity
GO:0072075	0.0686106	2	metanephric mesenchyme development
GO:0072087	0.0686106	2	renal vesicle development
GO:0072604	0.0686106	2	interleukin-6 secretion
GO:0090195	0.0686106	2	chemokine secretion
GO:0090196	0.0686106	2	regulation of chemokine secretion
GO:0097284	0.0686106	2	hepatocyte apoptotic process
GO:2000846	0.0686106	2	regulation of corticosteroid hormone secretion
GO:2001054	0.0686106	2	negative regulation of mesenchymal cell apoptotic process
GO:0001678	0.0693178	4	cellular glucose homeostasis
GO:0043029	0.0693178	4	T cell homeostasis
GO:0045103	0.0693178	4	intermediate filament-based process
GO:0090102	0.0693178	4	cochlea development
GO:0048667	0.0695833	21	cell morphogenesis involved in neuron differentiation
GO:0050877	0.0696599	42	neurological system process
GO:0032846	0.0698547	7	positive regulation of homeostatic process
GO:0072594	0.0700229	20	establishment of protein localization to organelle
GO:0002573	0.0700762	12	myeloid leukocyte differentiation
GO:0009116	0.0701339	49	nucleoside metabolic process
GO:0031401	0.0705495	39	positive regulation of protein modification process
GO:0006606	0.0717118	15	protein import into nucleus
GO:0060249	0.0717118	15	anatomical structure homeostasis
GO:1902593	0.0717118	15	single-organism nuclear import
GO:0001893	0.0717568	3	maternal placenta development
GO:0015800	0.0717568	3	acidic amino acid transport
GO:0021602	0.0717568	3	cranial nerve morphogenesis
GO:0032967	0.0717568	3	positive regulation of collagen biosynthetic process
GO:0033198	0.0717568	3	response to ATP
GO:0034105	0.0717568	3	positive regulation of tissue remodeling
GO:0034113	0.0717568	3	heterotypic cell-cell adhesion
GO:0046131	0.0717568	3	pyrimidine ribonucleoside metabolic process
GO:0060602	0.0717568	3	branch elongation of an epithelium
GO:0072088	0.0717568	3	nephron epithelium morphogenesis
GO:0046434	0.0718264	48	organophosphate catabolic process
GO:0006887	0.0722782	16	exocytosis
[truncated: 3,963 more rows]
